# Supplementary material for: Association of Maternal Factors and HIV Infection With Innate Cytokine Responses of Delivering Mothers and Newborns in Mozambique
Source: Front Microbiol. 2020 Jul 14;11:1452. doi: 10.3389/fmicb.2020.01452 (PMC7381182; doi:10.3389/fmicb.2020.01452)
Supplement: Supplementary file 1 [file Data_Sheet_1.CSV]

mother_id	compartment	technical_batch	stimulation	ctyokine	concentration
4683	periphery	A	Unstim	ifna2	8.4799995
4683	periphery	A	pIC	ifna2	16.870001
4683	periphery	A	PAM	ifna2	6.8600001
4683	periphery	A	LPS	ifna2	27.639999
4683	periphery	A	MDP	ifna2	22.5
4683	periphery	A	PGN	ifna2	21.15
4683	periphery	A	R848	ifna2	76.419998
4683	placenta	A	pIC	ifna2	6.8600001
4683	placenta	A	Unstim	ifna2	6.8600001
4683	placenta	A	PAM	ifna2	6.8600001
4683	placenta	A	LPS	ifna2	6.8600001
4683	placenta	A	PGN	ifna2	6.8600001
4683	placenta	A	MDP	ifna2	6.8600001
4683	placenta	A	R848	ifna2	121.9
7360	placenta	A	PAM	ifna2	10.36
7360	placenta	A	pIC	ifna2	19.76
7360	placenta	A	R848	ifna2	392.57999
7360	placenta	A	PGN	ifna2	19.76
7360	placenta	A	Unstim	ifna2	16.870001
7360	placenta	A	LPS	ifna2	10.36
7360	placenta	A	MDP	ifna2	16.870001
7360	cord	A	Unstim	ifna2	100.37
7360	cord	A	MDP	ifna2	49.619999
7360	cord	A	PAM	ifna2	13.76
7360	cord	A	PGN	ifna2	39.200001
7360	cord	A	LPS	ifna2	26.389999
7360	cord	A	pIC	ifna2	64.879997
7360	cord	A	R848	ifna2	161.99001
7360	periphery	A	Unstim	ifna2	90.709999
7360	periphery	A	pIC	ifna2	98.779999
7360	periphery	A	MDP	ifna2	89.07
7360	periphery	A	PGN	ifna2	100.37
7360	periphery	A	PAM	ifna2	87.410004
7360	periphery	A	LPS	ifna2	87.410004
7360	periphery	A	R848	ifna2	115.87
4128	placenta	A	PAM	ifna2	71.660004
4128	placenta	A	MDP	ifna2	67.029999
4128	placenta	A	PGN	ifna2	24.1
4128	placenta	A	pIC	ifna2	41.93
4128	placenta	A	R848	ifna2	176.98
4128	placenta	A	LPS	ifna2	NA
4128	placenta	A	Unstim	ifna2	NA
4178	cord	A	Unstim	ifna2	456.72
4178	cord	A	MDP	ifna2	451.75
4178	cord	A	PAM	ifna2	481.28
4178	cord	A	LPS	ifna2	470.28
4178	cord	A	PGN	ifna2	304.07001
4178	cord	A	R848	ifna2	555.04999
4178	cord	A	pIC	ifna2	372.35001
4178	periphery	A	Unstim	ifna2	454.23999
4178	periphery	A	pIC	ifna2	543.37
4178	periphery	A	PGN	ifna2	416.5
4178	periphery	A	PAM	ifna2	539.84998
4178	periphery	A	LPS	ifna2	492.20001
4178	periphery	A	MDP	ifna2	538.66998
4178	periphery	A	R848	ifna2	619.09998
4178	placenta	A	Unstim	ifna2	24.1
4178	placenta	A	PAM	ifna2	36.330002
4178	placenta	A	PGN	ifna2	17.15
4178	placenta	A	pIC	ifna2	27.32
4178	placenta	A	LPS	ifna2	57.450001
4178	placenta	A	MDP	ifna2	71.660004
4178	placenta	A	R848	ifna2	891.52002
4683	cord	A	PAM	ifna2	111.73
4683	cord	A	LPS	ifna2	105.76
4683	cord	A	MDP	ifna2	57.450001
4683	cord	A	PGN	ifna2	62.299999
4683	cord	A	Unstim	ifna2	67.029999
4683	cord	A	R848	ifna2	228.71001
4683	cord	A	pIC	ifna2	91.370003
4128	cord	A	Unstim	ifna2	80.089996
4128	cord	A	LPS	ifna2	84.25
4128	cord	A	MDP	ifna2	6.8600001
4128	cord	A	PAM	ifna2	132.92
4128	cord	A	PGN	ifna2	118.8
4128	cord	A	pIC	ifna2	115.17
4128	cord	A	R848	ifna2	162.83
4128	periphery	A	pIC	ifna2	45.27
4128	periphery	A	LPS	ifna2	21.370001
4128	periphery	A	Unstim	ifna2	55.360001
4128	periphery	A	MDP	ifna2	17.700001
4128	periphery	A	PGN	ifna2	52.91
4128	periphery	A	PAM	ifna2	111.49
4128	periphery	A	R848	ifna2	75.839996
4195	cord	A	PGN	ifna2	6.8600001
4195	cord	A	Unstim	ifna2	45.27
4195	cord	A	pIC	ifna2	6.8600001
4195	cord	A	MDP	ifna2	9.1099997
4195	cord	A	PAM	ifna2	47.869999
4195	cord	A	LPS	ifna2	84.25
4195	cord	A	R848	ifna2	146.5
4195	periphery	A	MDP	ifna2	6.8600001
4195	periphery	A	Unstim	ifna2	6.8600001
4195	periphery	A	LPS	ifna2	80.089996
4195	periphery	A	PAM	ifna2	64.779999
4195	periphery	A	PGN	ifna2	6.8600001
4195	periphery	A	pIC	ifna2	6.8600001
4195	periphery	A	R848	ifna2	1026.0601
4195	placenta	A	pIC	ifna2	6.8600001
4195	placenta	A	Unstim	ifna2	6.8600001
4195	placenta	A	PAM	ifna2	6.8600001
4195	placenta	A	PGN	ifna2	6.8600001
4195	placenta	A	MDP	ifna2	6.8600001
4195	placenta	A	LPS	ifna2	6.8600001
4195	placenta	A	R848	ifna2	2322.76
4169	periphery	A	MDP	ifna2	10.8
4169	periphery	A	Unstim	ifna2	6.8600001
4169	periphery	A	pIC	ifna2	6.8600001
4169	periphery	A	LPS	ifna2	6.8600001
4169	periphery	A	PGN	ifna2	9.1199999
4169	periphery	A	PAM	ifna2	6.8600001
4169	periphery	A	R848	ifna2	28.709999
4169	cord	A	MDP	ifna2	6.8600001
4169	cord	A	pIC	ifna2	6.8600001
4169	cord	A	Unstim	ifna2	7.3699999
4169	cord	A	PGN	ifna2	8.2600002
4169	cord	A	LPS	ifna2	6.8600001
4169	cord	A	R848	ifna2	31.459999
4169	cord	A	PAM	ifna2	6.8600001
8118	placenta	A	MDP	ifna2	81.870003
8118	placenta	A	pIC	ifna2	70.860001
8118	placenta	A	Unstim	ifna2	79
8118	placenta	A	PAM	ifna2	79
8118	placenta	A	LPS	ifna2	93.160004
8118	placenta	A	PGN	ifna2	112.37
8118	placenta	A	R848	ifna2	192.71001
8118	cord	A	Unstim	ifna2	63.150002
8118	cord	A	pIC	ifna2	9.1199999
8118	cord	A	MDP	ifna2	48.43
8118	cord	A	PAM	ifna2	59.540001
8118	cord	A	PGN	ifna2	43.34
8118	cord	A	LPS	ifna2	66.139999
8118	cord	A	R848	ifna2	117.21
8118	periphery	A	pIC	ifna2	79.57
8118	periphery	A	MDP	ifna2	86.419998
8118	periphery	A	Unstim	ifna2	123.6
8118	periphery	A	PAM	ifna2	113.98
8118	periphery	A	LPS	ifna2	96.5
8118	periphery	A	PGN	ifna2	112.91
8118	periphery	A	R848	ifna2	191.24001
4140	placenta	A	pIC	ifna2	45.299999
4140	placenta	A	PGN	ifna2	45.299999
4140	placenta	A	LPS	ifna2	32.830002
4140	placenta	A	MDP	ifna2	24.059999
4140	placenta	A	Unstim	ifna2	18.17
4140	placenta	A	PAM	ifna2	27.690001
4140	placenta	A	R848	ifna2	724.52002
4140	cord	A	MDP	ifna2	6.8600001
4140	cord	A	LPS	ifna2	8.8199997
4140	cord	A	PGN	ifna2	6.8600001
4140	cord	A	Unstim	ifna2	11.41
4140	cord	A	R848	ifna2	213.66
4140	cord	A	pIC	ifna2	20.200001
4140	cord	A	PAM	ifna2	6.8600001
4140	periphery	A	Unstim	ifna2	6.8600001
4140	periphery	A	MDP	ifna2	11.41
4140	periphery	A	LPS	ifna2	24.059999
4140	periphery	A	R848	ifna2	331.37
4140	periphery	A	PAM	ifna2	31.16
4140	periphery	A	pIC	ifna2	27.690001
4140	periphery	A	PGN	ifna2	NA
4169	placenta	A	pIC	ifna2	25.9
4169	placenta	A	LPS	ifna2	11.41
4169	placenta	A	Unstim	ifna2	6.8600001
4169	placenta	A	PGN	ifna2	6.8600001
4169	placenta	A	MDP	ifna2	31.16
4169	placenta	A	R848	ifna2	63.209999
4169	placenta	A	PAM	ifna2	16.040001
4238	placenta	A	pIC	ifna2	29.440001
4238	placenta	A	PAM	ifna2	43.82
4238	placenta	A	LPS	ifna2	24.059999
4238	placenta	A	PGN	ifna2	16.040001
4238	placenta	A	Unstim	ifna2	37.689999
4238	placenta	A	MDP	ifna2	49.639999
4238	placenta	A	R848	ifna2	485.92999
4201	placenta	A	PGN	ifna2	6.8600001
4201	placenta	A	Unstim	ifna2	251.89999
4201	placenta	A	MDP	ifna2	238.53
4201	placenta	A	PAM	ifna2	170.61
4201	placenta	A	LPS	ifna2	517.03003
4201	placenta	A	pIC	ifna2	90.260002
4201	placenta	A	R848	ifna2	1145.4301
4201	cord	A	MDP	ifna2	6.8600001
4201	cord	A	PAM	ifna2	75.290001
4201	cord	A	Unstim	ifna2	6.8600001
4201	cord	A	LPS	ifna2	28.24
4201	cord	A	PGN	ifna2	85.449997
4201	cord	A	R848	ifna2	502.14999
4201	cord	A	pIC	ifna2	28.24
4201	periphery	A	MDP	ifna2	6.8600001
4201	periphery	A	Unstim	ifna2	515.17999
4201	periphery	A	PAM	ifna2	471.78
4201	periphery	A	LPS	ifna2	124.46
4201	periphery	A	PGN	ifna2	64.209999
4201	periphery	A	R848	ifna2	1005.57
4201	periphery	A	pIC	ifna2	485.17001
4238	periphery	A	PGN	ifna2	6.8600001
4238	periphery	A	Unstim	ifna2	16.959999
4238	periphery	A	MDP	ifna2	6.8600001
4238	periphery	A	PAM	ifna2	85.449997
4238	periphery	A	LPS	ifna2	75.290001
4238	periphery	A	pIC	ifna2	44.84
4238	periphery	A	R848	ifna2	1199.95
4238	cord	A	Unstim	ifna2	6.8600001
4238	cord	A	MDP	ifna2	6.8600001
4238	cord	A	PGN	ifna2	75.290001
4238	cord	A	PAM	ifna2	85.449997
4238	cord	A	LPS	ifna2	94.93
4238	cord	A	R848	ifna2	640.26001
4238	cord	A	pIC	ifna2	6.8600001
8090	periphery	A	Unstim	ifna2	27.860001
8090	periphery	A	MDP	ifna2	42.389999
8090	periphery	A	LPS	ifna2	37.799999
8090	periphery	A	PAM	ifna2	40.119999
8090	periphery	A	pIC	ifna2	27.860001
8090	periphery	A	PGN	ifna2	87.120003
8090	periphery	A	R848	ifna2	68.599998
8090	placenta	A	Unstim	ifna2	44.599998
8090	placenta	A	LPS	ifna2	51.009998
8090	placenta	A	PAM	ifna2	37.799999
8090	placenta	A	MDP	ifna2	38.970001
8090	placenta	A	pIC	ifna2	16.110001
8090	placenta	A	PGN	ifna2	91.300003
8090	placenta	A	R848	ifna2	96.230003
8093	cord	A	Unstim	ifna2	46.779999
8093	cord	A	pIC	ifna2	70.440002
8093	cord	A	PGN	ifna2	55.099998
8093	cord	A	LPS	ifna2	46.779999
8093	cord	A	MDP	ifna2	40.119999
8093	cord	A	R848	ifna2	559.5
8093	cord	A	PAM	ifna2	22.309999
8093	periphery	A	pIC	ifna2	59.080002
8093	periphery	A	Unstim	ifna2	65.800003
8093	periphery	A	MDP	ifna2	70.440002
8093	periphery	A	LPS	ifna2	72.269997
8093	periphery	A	R848	ifna2	75.860001
8093	periphery	A	PAM	ifna2	55.099998
8093	periphery	A	PGN	ifna2	74.07
8093	placenta	A	PGN	ifna2	6.8600001
8093	placenta	A	pIC	ifna2	47.849998
8093	placenta	A	MDP	ifna2	42.389999
8093	placenta	A	R848	ifna2	27.860001
8093	placenta	A	LPS	ifna2	6.8600001
8093	placenta	A	Unstim	ifna2	6.8600001
8093	placenta	A	PAM	ifna2	20.83
4151	placenta	A	PGN	ifna2	6.8600001
4151	placenta	A	pIC	ifna2	6.8600001
4151	placenta	A	PAM	ifna2	6.8600001
4151	placenta	A	LPS	ifna2	6.8600001
4151	placenta	A	MDP	ifna2	6.8600001
4151	placenta	A	R848	ifna2	6.8600001
4151	placenta	A	Unstim	ifna2	6.8600001
8090	cord	A	LPS	ifna2	6.8600001
8090	cord	A	MDP	ifna2	6.8600001
8090	cord	A	PAM	ifna2	6.8600001
8090	cord	A	PGN	ifna2	6.8600001
8090	cord	A	Unstim	ifna2	6.8600001
8090	cord	A	pIC	ifna2	6.8600001
8090	cord	A	R848	ifna2	6.8600001
4137	periphery	A	pIC	ifna2	6.8600001
4137	periphery	A	MDP	ifna2	6.8600001
4137	periphery	A	PGN	ifna2	6.8600001
4137	periphery	A	Unstim	ifna2	6.8600001
4137	periphery	A	PAM	ifna2	6.8600001
4137	periphery	A	LPS	ifna2	6.8600001
4137	periphery	A	R848	ifna2	183.25999
4137	cord	A	Unstim	ifna2	77.919998
4137	cord	A	MDP	ifna2	73.760002
4137	cord	A	PGN	ifna2	97.099998
4137	cord	A	PAM	ifna2	107.65
4137	cord	A	LPS	ifna2	100.68
4137	cord	A	R848	ifna2	378.12
4137	cord	A	pIC	ifna2	26.120001
4137	placenta	A	PGN	ifna2	6.8600001
4137	placenta	A	pIC	ifna2	6.8600001
4137	placenta	A	LPS	ifna2	6.8600001
4137	placenta	A	MDP	ifna2	6.8600001
4137	placenta	A	PAM	ifna2	6.8600001
4137	placenta	A	Unstim	ifna2	6.8600001
4137	placenta	A	R848	ifna2	172.87
4151	periphery	A	Unstim	ifna2	77.919998
4151	periphery	A	MDP	ifna2	85.870003
4151	periphery	A	LPS	ifna2	100.68
4151	periphery	A	PAM	ifna2	93.440002
4151	periphery	A	PGN	ifna2	100.68
4151	periphery	A	R848	ifna2	207.96001
4151	periphery	A	pIC	ifna2	85.870003
4151	cord	A	Unstim	ifna2	77.919998
4151	cord	A	MDP	ifna2	85.870003
4151	cord	A	PAM	ifna2	50.540001
4151	cord	A	LPS	ifna2	93.440002
4151	cord	A	PGN	ifna2	77.919998
4151	cord	A	R848	ifna2	205.56
4151	cord	A	pIC	ifna2	69.480003
4189	cord	A	Unstim	ifna2	91.07
4189	cord	A	PAM	ifna2	101.7
4189	cord	A	MDP	ifna2	136
4189	cord	A	pIC	ifna2	126.59
4189	cord	A	LPS	ifna2	136
4189	cord	A	PGN	ifna2	175.64
4189	cord	A	R848	ifna2	408.20999
4189	placenta	A	PAM	ifna2	41.509998
4189	placenta	A	MDP	ifna2	61.919998
4189	placenta	A	LPS	ifna2	25.33
4189	placenta	A	Unstim	ifna2	88.339996
4189	placenta	A	PGN	ifna2	79.93
4189	placenta	A	pIC	ifna2	68.129997
4189	placenta	A	R848	ifna2	99.089996
4189	periphery	A	Unstim	ifna2	71.150002
4189	periphery	A	MDP	ifna2	61.919998
4189	periphery	A	PAM	ifna2	85.57
4189	periphery	A	LPS	ifna2	71.150002
4189	periphery	A	PGN	ifna2	91.07
4189	periphery	A	pIC	ifna2	85.57
4189	periphery	A	R848	ifna2	140.61
4228	placenta	A	Unstim	ifna2	61.919998
4228	placenta	A	MDP	ifna2	106.86
4228	placenta	A	PAM	ifna2	68.129997
4228	placenta	A	pIC	ifna2	79.93
4228	placenta	A	LPS	ifna2	93.769997
4228	placenta	A	PGN	ifna2	208.11
4228	placenta	A	R848	ifna2	809.97998
4228	cord	A	Unstim	ifna2	79.93
4228	cord	A	PAM	ifna2	79.93
4228	cord	A	MDP	ifna2	74.120003
4228	cord	A	LPS	ifna2	74.120003
4228	cord	A	PGN	ifna2	186.03
4228	cord	A	pIC	ifna2	61.919998
4228	cord	A	R848	ifna2	417.26999
4228	periphery	A	MDP	ifna2	183.98
4228	periphery	A	PAM	ifna2	172.64999
4228	periphery	A	LPS	ifna2	116.9
4228	periphery	A	Unstim	ifna2	172.64999
4228	periphery	A	PGN	ifna2	294.28
4228	periphery	A	pIC	ifna2	1005.43
4228	periphery	A	R848	ifna2	504.34
7312	periphery	A	LPS	ifna2	130.13
7312	periphery	A	PGN	ifna2	161
7312	periphery	A	pIC	ifna2	161
7312	periphery	A	Unstim	ifna2	195.02
7312	periphery	A	MDP	ifna2	172.64999
7312	periphery	A	PAM	ifna2	205.8
7312	periphery	A	R848	ifna2	424.97
7312	placenta	A	PAM	ifna2	270.97
7312	placenta	A	LPS	ifna2	312.38
7312	placenta	A	pIC	ifna2	256.57999
7312	placenta	A	MDP	ifna2	347.32001
7312	placenta	A	Unstim	ifna2	275.70001
7312	placenta	A	PGN	ifna2	266.20999
7312	placenta	A	R848	ifna2	533.19
7312	cord	A	MDP	ifna2	195.02
7312	cord	A	PAM	ifna2	148.98
7312	cord	A	LPS	ifna2	183.98
7312	cord	A	Unstim	ifna2	172.64999
7312	cord	A	pIC	ifna2	95.75
7312	cord	A	PGN	ifna2	161
7312	cord	A	R848	ifna2	330.04999
8115	placenta	A	Unstim	ifna2	261.41
8115	placenta	A	MDP	ifna2	246.78
8115	placenta	A	PAM	ifna2	256.57999
8115	placenta	A	PGN	ifna2	246.78
8115	placenta	A	LPS	ifna2	256.57999
8115	placenta	A	pIC	ifna2	275.70001
8115	placenta	A	R848	ifna2	1225.05
4175	cord	A	Unstim	ifna2	71.910004
4175	cord	A	MDP	ifna2	137.64
4175	cord	A	PAM	ifna2	123.02
4175	cord	A	PGN	ifna2	115.37
4175	cord	A	LPS	ifna2	115.37
4175	cord	A	R848	ifna2	571.41998
4175	cord	A	pIC	ifna2	99.199997
7310	placenta	A	Unstim	ifna2	258.67999
7310	placenta	A	PGN	ifna2	137.64
7310	placenta	A	MDP	ifna2	99.199997
7310	placenta	A	PAM	ifna2	148.09
7310	placenta	A	pIC	ifna2	107.44
7310	placenta	A	LPS	ifna2	151.49001
7310	placenta	A	R848	ifna2	409.34
7310	periphery	A	PAM	ifna2	107.44
7310	periphery	A	Unstim	ifna2	71.910004
7310	periphery	A	pIC	ifna2	61.57
7310	periphery	A	MDP	ifna2	81.519997
7310	periphery	A	PGN	ifna2	81.519997
7310	periphery	A	LPS	ifna2	81.519997
7310	periphery	A	R848	ifna2	276.29999
7310	cord	A	Unstim	ifna2	37.360001
7310	cord	A	PAM	ifna2	61.57
7310	cord	A	PGN	ifna2	50.23
7310	cord	A	MDP	ifna2	37.360001
7310	cord	A	LPS	ifna2	29.99
7310	cord	A	pIC	ifna2	50.23
7310	cord	A	R848	ifna2	261.23999
8115	cord	A	Unstim	ifna2	189.64999
8115	cord	A	PAM	ifna2	201.49001
8115	cord	A	PGN	ifna2	177.41
8115	cord	A	LPS	ifna2	207.28
8115	cord	A	MDP	ifna2	212.98
8115	cord	A	R848	ifna2	305.23001
8115	cord	A	pIC	ifna2	130.44
4176	periphery	B	Unstim	ifna2	207.2
4176	periphery	B	PAM	ifna2	342.67999
4176	periphery	B	PGN	ifna2	362.67999
4176	periphery	B	LPS	ifna2	394.91
4176	periphery	B	pIC	ifna2	329.01999
4176	periphery	B	R848	ifna2	1260.27
4176	periphery	B	MDP	ifna2	NA
4176	placenta	B	pIC	ifna2	271.39999
4176	placenta	B	Unstim	ifna2	189.66
4176	placenta	B	MDP	ifna2	161.78
4176	placenta	B	LPS	ifna2	131.39
4176	placenta	B	PGN	ifna2	248.27
4176	placenta	B	PAM	ifna2	189.66
4176	placenta	B	R848	ifna2	1367.8101
4176	cord	B	Unstim	ifna2	293.64001
4176	cord	B	PAM	ifna2	362.67999
4176	cord	B	LPS	ifna2	356.07001
4176	cord	B	MDP	ifna2	342.67999
4176	cord	B	PGN	ifna2	349.39999
4176	cord	B	R848	ifna2	1478.36
4176	cord	B	pIC	ifna2	286.32001
8132	cord	B	Unstim	ifna2	315.10001
8132	cord	B	PAM	ifna2	315.10001
8132	cord	B	MDP	ifna2	369.23001
8132	cord	B	LPS	ifna2	356.07001
8132	cord	B	PGN	ifna2	660.02002
8132	cord	B	pIC	ifna2	342.67999
8132	cord	B	R848	ifna2	1163.5
8132	periphery	B	PAM	ifna2	394.91
8132	periphery	B	PGN	ifna2	444.04999
8132	periphery	B	Unstim	ifna2	356.07001
8132	periphery	B	LPS	ifna2	394.91
8132	periphery	B	pIC	ifna2	382.17999
8132	periphery	B	MDP	ifna2	356.07001
8132	periphery	B	R848	ifna2	718.26001
8132	placenta	B	Unstim	ifna2	315.10001
8132	placenta	B	MDP	ifna2	356.07001
8132	placenta	B	PGN	ifna2	329.01999
8132	placenta	B	PAM	ifna2	407.45999
8132	placenta	B	pIC	ifna2	356.07001
8132	placenta	B	LPS	ifna2	369.23001
8132	placenta	B	R848	ifna2	881.16998
4241	cord	B	Unstim	ifna2	276.60001
4241	cord	B	PAM	ifna2	257.42001
4241	cord	B	MDP	ifna2	319.23001
4241	cord	B	LPS	ifna2	325.10001
4241	cord	B	PGN	ifna2	933.33002
4241	cord	B	pIC	ifna2	381.51999
4241	cord	B	R848	ifna2	1828.4301
4241	placenta	B	pIC	ifna2	103.79
4241	placenta	B	PAM	ifna2	47
4241	placenta	B	Unstim	ifna2	6.8600001
4241	placenta	B	MDP	ifna2	103.79
4241	placenta	B	PGN	ifna2	172.72
4241	placenta	B	LPS	ifna2	83.290001
4241	placenta	B	R848	ifna2	695.71997
4241	periphery	B	pIC	ifna2	202.69
4241	periphery	B	Unstim	ifna2	187.98
4241	periphery	B	PGN	ifna2	230.78999
4241	periphery	B	PAM	ifna2	282.85999
4241	periphery	B	MDP	ifna2	230.78999
4241	periphery	B	LPS	ifna2	282.85999
4241	periphery	B	R848	ifna2	627.46997
7324	placenta	B	pIC	ifna2	230.78999
7324	placenta	B	Unstim	ifna2	202.69
7324	placenta	B	LPS	ifna2	313.29999
7324	placenta	B	PAM	ifna2	257.42001
7324	placenta	B	MDP	ifna2	282.85999
7324	placenta	B	PGN	ifna2	307.32001
7324	placenta	B	R848	ifna2	1341.38
7324	periphery	B	Unstim	ifna2	156.84
7324	periphery	B	MDP	ifna2	319.23001
7324	periphery	B	PAM	ifna2	342.45999
7324	periphery	B	LPS	ifna2	429.26001
7324	periphery	B	PGN	ifna2	342.45999
7324	periphery	B	pIC	ifna2	282.85999
7324	periphery	B	R848	ifna2	2281
7324	cord	B	MDP	ifna2	353.81
7324	cord	B	Unstim	ifna2	202.69
7324	cord	B	PAM	ifna2	386.95001
7324	cord	B	PGN	ifna2	330.92999
7324	cord	B	LPS	ifna2	397.70999
7324	cord	B	pIC	ifna2	439.54001
7324	cord	B	R848	ifna2	1533.6
4102	cord	B	Unstim	ifna2	284.70001
4102	cord	B	MDP	ifna2	312.26001
4102	cord	B	PAM	ifna2	312.26001
4102	cord	B	PGN	ifna2	303.19
4102	cord	B	LPS	ifna2	338.85001
4102	cord	B	pIC	ifna2	330.07999
4102	cord	B	R848	ifna2	2033.39
4102	placenta	B	MDP	ifna2	246.13
4102	placenta	B	PAM	ifna2	236.09
4102	placenta	B	PGN	ifna2	246.13
4102	placenta	B	Unstim	ifna2	231
4102	placenta	B	pIC	ifna2	265.70999
4102	placenta	B	LPS	ifna2	246.13
4102	placenta	B	R848	ifna2	NA
4102	periphery	B	Unstim	ifna2	294.01001
4102	periphery	B	PGN	ifna2	294.01001
4102	periphery	B	MDP	ifna2	330.07999
4102	periphery	B	PAM	ifna2	364.62
4102	periphery	B	LPS	ifna2	364.62
4102	periphery	B	R848	ifna2	1597.45
4102	periphery	B	pIC	ifna2	225.87
4248	periphery	B	Unstim	ifna2	265.70999
4248	periphery	B	MDP	ifna2	275.26999
4248	periphery	B	PAM	ifna2	338.85001
4248	periphery	B	PGN	ifna2	284.70001
4248	periphery	B	R848	ifna2	999.81
4248	periphery	B	pIC	ifna2	303.19
4248	periphery	B	LPS	ifna2	NA
4248	cord	B	Unstim	ifna2	294.01001
4248	cord	B	MDP	ifna2	321.22
4248	cord	B	PAM	ifna2	356.12
4248	cord	B	PGN	ifna2	312.26001
4248	cord	B	LPS	ifna2	312.26001
4248	cord	B	R848	ifna2	1176.97
4248	cord	B	pIC	ifna2	303.19
4248	placenta	B	Unstim	ifna2	256
4248	placenta	B	MDP	ifna2	294.01001
4248	placenta	B	PGN	ifna2	284.70001
4248	placenta	B	PAM	ifna2	312.26001
4248	placenta	B	LPS	ifna2	312.26001
4248	placenta	B	R848	ifna2	682.48999
4248	placenta	B	pIC	ifna2	NA
4222	placenta	B	Unstim	ifna2	182.75999
4222	placenta	B	MDP	ifna2	215.44
4222	placenta	B	LPS	ifna2	225.87
4222	placenta	B	PAM	ifna2	265.70999
4222	placenta	B	PGN	ifna2	231
4222	placenta	B	pIC	ifna2	225.87
4222	placenta	B	R848	ifna2	593.54999
4222	cord	B	Unstim	ifna2	171.3
4222	cord	B	MDP	ifna2	225.87
4222	cord	B	PAM	ifna2	284.70001
4222	cord	B	LPS	ifna2	236.09
4222	cord	B	PGN	ifna2	225.87
4222	cord	B	pIC	ifna2	225.87
4222	cord	B	R848	ifna2	1046.41
4222	periphery	B	Unstim	ifna2	251.08
4222	periphery	B	MDP	ifna2	236.09
4222	periphery	B	PAM	ifna2	275.26999
4222	periphery	B	pIC	ifna2	236.09
4222	periphery	B	LPS	ifna2	225.87
4222	periphery	B	PGN	ifna2	246.13
4222	periphery	B	R848	ifna2	1092.36
8123	periphery	B	Unstim	ifna2	128.09
8123	periphery	B	MDP	ifna2	121.4
8123	periphery	B	PGN	ifna2	147.28999
8123	periphery	B	PAM	ifna2	159.49001
8123	periphery	B	LPS	ifna2	147.28999
8123	periphery	B	R848	ifna2	147.28999
8123	periphery	B	pIC	ifna2	147.28999
8123	placenta	B	Unstim	ifna2	171.3
8123	placenta	B	LPS	ifna2	225.87
8123	placenta	B	MDP	ifna2	215.44
8123	placenta	B	PGN	ifna2	294.01001
8123	placenta	B	R848	ifna2	614.47998
8123	placenta	B	pIC	ifna2	134.62
8123	placenta	B	PAM	ifna2	265.70999
8123	cord	B	MDP	ifna2	92.720001
8123	cord	B	LPS	ifna2	121.4
8123	cord	B	Unstim	ifna2	92.720001
8123	cord	B	pIC	ifna2	76.769997
8123	cord	B	PAM	ifna2	121.4
8123	cord	B	PGN	ifna2	92.720001
8123	cord	B	R848	ifna2	294.01001
4121	cord	B	Unstim	ifna2	147.17999
4121	cord	B	MDP	ifna2	133.77
4121	cord	B	PAM	ifna2	6.8600001
4121	cord	B	PGN	ifna2	119.47
4121	cord	B	LPS	ifna2	133.77
4121	cord	B	pIC	ifna2	119.47
4121	cord	B	R848	ifna2	723.02002
4121	placenta	B	Unstim	ifna2	87.040001
4121	placenta	B	MDP	ifna2	119.47
4121	placenta	B	PAM	ifna2	44.099998
4121	placenta	B	PGN	ifna2	44.099998
4121	placenta	B	LPS	ifna2	44.099998
4121	placenta	B	pIC	ifna2	44.099998
4121	placenta	B	R848	ifna2	1093.08
4121	periphery	B	Unstim	ifna2	6.8600001
4121	periphery	B	MDP	ifna2	44.099998
4121	periphery	B	PAM	ifna2	44.099998
4121	periphery	B	PGN	ifna2	6.8600001
4121	periphery	B	LPS	ifna2	6.8600001
4121	periphery	B	R848	ifna2	982.13
4121	periphery	B	pIC	ifna2	6.8600001
4200	periphery	B	Unstim	ifna2	6.8600001
4200	periphery	B	MDP	ifna2	44.099998
4200	periphery	B	PAM	ifna2	44.099998
4200	periphery	B	PGN	ifna2	6.8600001
4200	periphery	B	LPS	ifna2	44.099998
4200	periphery	B	pIC	ifna2	87.040001
4200	periphery	B	R848	ifna2	355.51999
4200	placenta	B	MDP	ifna2	6.8600001
4200	placenta	B	pIC	ifna2	87.040001
4200	placenta	B	PAM	ifna2	6.8600001
4200	placenta	B	Unstim	ifna2	67.709999
4200	placenta	B	LPS	ifna2	44.099998
4200	placenta	B	PGN	ifna2	6.8600001
4200	placenta	B	R848	ifna2	290.98001
4200	cord	B	LPS	ifna2	172.00999
4200	cord	B	PAM	ifna2	194.82001
4200	cord	B	MDP	ifna2	147.17999
4200	cord	B	PGN	ifna2	87.040001
4200	cord	B	Unstim	ifna2	194.82001
4200	cord	B	R848	ifna2	693.03003
4200	cord	B	pIC	ifna2	159.89
4116	cord	B	Unstim	ifna2	197.3
4116	cord	B	MDP	ifna2	197.3
4116	cord	B	PGN	ifna2	115.25
4116	cord	B	LPS	ifna2	219.67
4116	cord	B	PAM	ifna2	197.3
4116	cord	B	R848	ifna2	538.91998
4116	cord	B	pIC	ifna2	240.59
4116	placenta	B	Unstim	ifna2	146.16
4116	placenta	B	pIC	ifna2	173.03999
4116	placenta	B	MDP	ifna2	146.16
4116	placenta	B	PGN	ifna2	260.35001
4116	placenta	B	PAM	ifna2	240.59
4116	placenta	B	LPS	ifna2	219.67
4116	placenta	B	R848	ifna2	1159.25
4116	periphery	B	Unstim	ifna2	219.67
4116	periphery	B	MDP	ifna2	197.3
4116	periphery	B	PGN	ifna2	260.35001
4116	periphery	B	LPS	ifna2	260.35001
4116	periphery	B	R848	ifna2	631.10999
4116	periphery	B	pIC	ifna2	115.25
4116	periphery	B	PAM	ifna2	NA
4184	placenta	B	PAM	ifna2	6.8600001
4184	placenta	B	pIC	ifna2	250.60001
4184	placenta	B	Unstim	ifna2	378.34
4184	placenta	B	MDP	ifna2	269.85999
4184	placenta	B	LPS	ifna2	305.89999
4184	placenta	B	PGN	ifna2	347.35999
4184	placenta	B	R848	ifna2	1696.08
4184	periphery	B	Unstim	ifna2	173.03999
4184	periphery	B	PAM	ifna2	219.67
4184	periphery	B	MDP	ifna2	240.59
4184	periphery	B	PGN	ifna2	288.25
4184	periphery	B	LPS	ifna2	230.28999
4184	periphery	B	R848	ifna2	658.31
4184	periphery	B	pIC	ifna2	260.35001
4184	cord	B	Unstim	ifna2	219.67
4184	cord	B	PAM	ifna2	173.03999
4184	cord	B	MDP	ifna2	219.67
4184	cord	B	LPS	ifna2	219.67
4184	cord	B	PGN	ifna2	726.17999
4184	cord	B	R848	ifna2	1364.74
4184	cord	B	pIC	ifna2	219.67
4144	periphery	B	pIC	ifna2	201.50999
4144	periphery	B	Unstim	ifna2	163.23
4144	periphery	B	MDP	ifna2	208.78999
4144	periphery	B	PAM	ifna2	178.95
4144	periphery	B	LPS	ifna2	208.78999
4144	periphery	B	PGN	ifna2	223.03999
4144	periphery	B	R848	ifna2	668.84998
4144	cord	B	PAM	ifna2	6.8600001
4144	cord	B	R848	ifna2	788.62
4144	cord	B	MDP	ifna2	10.85
4144	cord	B	PGN	ifna2	70.18
4144	cord	B	LPS	ifna2	10.85
4144	cord	B	pIC	ifna2	45.23
4144	cord	B	Unstim	ifna2	91.769997
4144	placenta	B	PAM	ifna2	223.03999
4144	placenta	B	Unstim	ifna2	146.83
4144	placenta	B	MDP	ifna2	178.95
4144	placenta	B	PGN	ifna2	263.69
4144	placenta	B	LPS	ifna2	163.23
4144	placenta	B	R848	ifna2	695.22998
4144	placenta	B	pIC	ifna2	223.03999
4156	periphery	B	MDP	ifna2	111.38
4156	periphery	B	Unstim	ifna2	91.769997
4156	periphery	B	PAM	ifna2	163.23
4156	periphery	B	PGN	ifna2	111.38
4156	periphery	B	LPS	ifna2	146.83
4156	periphery	B	R848	ifna2	395.07999
4156	periphery	B	pIC	ifna2	111.38
4156	placenta	B	MDP	ifna2	45.23
4156	placenta	B	Unstim	ifna2	45.23
4156	placenta	B	PGN	ifna2	10.85
4156	placenta	B	LPS	ifna2	45.23
4156	placenta	B	pIC	ifna2	58.279999
4156	placenta	B	PAM	ifna2	30.309999
4156	placenta	B	R848	ifna2	767.81
4156	cord	B	MDP	ifna2	178.95
4156	cord	B	Unstim	ifna2	178.95
4156	cord	B	LPS	ifna2	194.11
4156	cord	B	PGN	ifna2	146.83
4156	cord	B	PAM	ifna2	163.23
4156	cord	B	R848	ifna2	755.21002
4156	cord	B	pIC	ifna2	208.78999
4269	periphery	B	Unstim	ifna2	213.48
4269	periphery	B	MDP	ifna2	213.48
4269	periphery	B	PAM	ifna2	269.14001
4269	periphery	B	LPS	ifna2	251.63
4269	periphery	B	PGN	ifna2	233.14999
4269	periphery	B	R848	ifna2	657.47998
4269	periphery	B	pIC	ifna2	213.48
4269	placenta	B	PGN	ifna2	169.10001
4269	placenta	B	pIC	ifna2	260.5
4269	placenta	B	MDP	ifna2	156.50999
4269	placenta	B	Unstim	ifna2	143.03999
4269	placenta	B	LPS	ifna2	128.45
4269	placenta	B	PAM	ifna2	192.3
4269	placenta	B	R848	ifna2	2159.28
4269	cord	B	PGN	ifna2	112.35
4269	cord	B	Unstim	ifna2	112.35
4269	cord	B	pIC	ifna2	112.35
4269	cord	B	LPS	ifna2	112.35
4269	cord	B	MDP	ifna2	112.35
4269	cord	B	PAM	ifna2	112.35
4269	cord	B	R848	ifna2	112.35
4615	cord	B	Unstim	ifna2	251.63
4615	cord	B	MDP	ifna2	251.63
4615	cord	B	PAM	ifna2	251.63
4615	cord	B	PGN	ifna2	233.14999
4615	cord	B	LPS	ifna2	285.84
4615	cord	B	R848	ifna2	1830.48
4615	cord	B	pIC	ifna2	242.52
4615	periphery	B	PAM	ifna2	213.48
4615	periphery	B	MDP	ifna2	143.03999
4615	periphery	B	PGN	ifna2	192.3
4615	periphery	B	LPS	ifna2	169.10001
4615	periphery	B	Unstim	ifna2	143.03999
4615	periphery	B	R848	ifna2	1423.11
4615	periphery	B	pIC	ifna2	192.3
4615	placenta	B	Unstim	ifna2	213.48
4615	placenta	B	LPS	ifna2	293.92999
4615	placenta	B	MDP	ifna2	317.26001
4615	placenta	B	PGN	ifna2	301.85001
4615	placenta	B	PAM	ifna2	293.92999
4615	placenta	B	pIC	ifna2	301.85001
4615	placenta	B	R848	ifna2	1058.35
4292	placenta	B	pIC	ifna2	64.209999
4292	placenta	B	PAM	ifna2	80.230003
4292	placenta	B	Unstim	ifna2	6.8600001
4292	placenta	B	PGN	ifna2	44.169998
4292	placenta	B	MDP	ifna2	6.8600001
4292	placenta	B	LPS	ifna2	128.62
4292	placenta	B	R848	ifna2	1982.16
4292	cord	B	PAM	ifna2	106.53
4292	cord	B	Unstim	ifna2	80.230003
4292	cord	B	LPS	ifna2	106.53
4292	cord	B	PGN	ifna2	148.17
4292	cord	B	MDP	ifna2	212.66
4292	cord	B	R848	ifna2	363.87
4292	cord	B	pIC	ifna2	80.230003
4292	periphery	B	PAM	ifna2	277.48999
4292	periphery	B	PGN	ifna2	182.49001
4292	periphery	B	LPS	ifna2	246.56
4292	periphery	B	MDP	ifna2	252.96001
4292	periphery	B	Unstim	ifna2	148.17
4292	periphery	B	pIC	ifna2	226.64999
4292	periphery	B	R848	ifna2	1772
7323	placenta	B	PAM	ifna2	106.53
7323	placenta	B	LPS	ifna2	128.62
7323	placenta	B	MDP	ifna2	80.230003
7323	placenta	B	PGN	ifna2	44.169998
7323	placenta	B	Unstim	ifna2	80.230003
7323	placenta	B	R848	ifna2	861.03003
7323	placenta	B	pIC	ifna2	106.53
7323	periphery	B	PAM	ifna2	80.230003
7323	periphery	B	LPS	ifna2	80.230003
7323	periphery	B	Unstim	ifna2	6.8600001
7323	periphery	B	MDP	ifna2	44.169998
7323	periphery	B	PGN	ifna2	44.169998
7323	periphery	B	R848	ifna2	899.78003
7323	periphery	B	pIC	ifna2	80.230003
7323	cord	B	PAM	ifna2	106.53
7323	cord	B	Unstim	ifna2	44.169998
7323	cord	B	PGN	ifna2	44.169998
7323	cord	B	MDP	ifna2	44.169998
7323	cord	B	LPS	ifna2	80.230003
7323	cord	B	pIC	ifna2	128.62
7323	cord	B	R848	ifna2	861.03003
4296	cord	B	Unstim	ifna2	91.650002
4296	cord	B	MDP	ifna2	111.72
4296	cord	B	PAM	ifna2	121.56
4296	cord	B	PGN	ifna2	131.3
4296	cord	B	LPS	ifna2	111.72
4296	cord	B	R848	ifna2	131.3
4296	cord	B	pIC	ifna2	121.56
4296	periphery	B	Unstim	ifna2	101.75
4296	periphery	B	pIC	ifna2	111.72
4296	periphery	B	MDP	ifna2	111.72
4296	periphery	B	PAM	ifna2	101.75
4296	periphery	B	PGN	ifna2	121.56
4296	periphery	B	LPS	ifna2	131.3
4296	periphery	B	R848	ifna2	363.13
4296	placenta	B	Unstim	ifna2	140.94
4296	placenta	B	pIC	ifna2	150.49001
4296	placenta	B	LPS	ifna2	140.94
4296	placenta	B	PGN	ifna2	169.34
4296	placenta	B	PAM	ifna2	174.00999
4296	placenta	B	MDP	ifna2	164.66
4296	placenta	B	R848	ifna2	277.47
8134	placenta	B	R848	ifna2	606.03003
8134	placenta	B	Unstim	ifna2	81.379997
8134	placenta	B	MDP	ifna2	91.650002
8134	placenta	B	pIC	ifna2	70.940002
8134	placenta	B	PAM	ifna2	91.650002
8134	placenta	B	PGN	ifna2	101.75
8134	placenta	B	LPS	ifna2	91.650002
8134	periphery	B	PAM	ifna2	131.3
8134	cord	B	Unstim	ifna2	101.75
8134	cord	B	MDP	ifna2	101.75
8134	cord	B	PAM	ifna2	111.72
8134	cord	B	LPS	ifna2	111.72
8134	cord	B	R848	ifna2	101.75
8134	cord	B	PGN	ifna2	91.650002
8134	cord	B	pIC	ifna2	101.75
8134	periphery	B	pIC	ifna2	169.34
8134	periphery	B	MDP	ifna2	159.95
8134	periphery	B	Unstim	ifna2	121.56
8134	periphery	B	PGN	ifna2	131.3
8134	periphery	B	LPS	ifna2	155.23
8134	periphery	B	R848	ifna2	478.60999
4223	cord	B	MDP	ifna2	102.09
4223	cord	B	PAM	ifna2	202.42999
4223	cord	B	PGN	ifna2	102.09
4223	cord	B	Unstim	ifna2	147.36
4223	cord	B	LPS	ifna2	126.01
4223	cord	B	pIC	ifna2	166.95
4223	cord	B	R848	ifna2	685.40997
4223	placenta	B	Unstim	ifna2	102.09
4223	placenta	B	MDP	ifna2	102.09
4223	placenta	B	PAM	ifna2	157.35001
4223	placenta	B	PGN	ifna2	102.09
4223	placenta	B	LPS	ifna2	166.95
4223	placenta	B	pIC	ifna2	157.35001
4223	placenta	B	R848	ifna2	1084.52
4223	periphery	B	Unstim	ifna2	6.8600001
4223	periphery	B	MDP	ifna2	35.700001
4223	periphery	B	PAM	ifna2	102.09
4223	periphery	B	PGN	ifna2	102.09
4223	periphery	B	LPS	ifna2	102.09
4223	periphery	B	pIC	ifna2	166.95
4223	periphery	B	R848	ifna2	1599.48
4295	cord	B	Unstim	ifna2	126.01
4295	cord	B	PAM	ifna2	234.46001
4295	cord	B	PGN	ifna2	218.8
4295	cord	B	pIC	ifna2	218.8
4295	cord	B	LPS	ifna2	677.06
4295	cord	B	MDP	ifna2	706.04999
4295	cord	B	R848	ifna2	1687.8101
4295	placenta	B	MDP	ifna2	157.35001
4295	placenta	B	PAM	ifna2	202.42999
4295	placenta	B	pIC	ifna2	249.52
4295	placenta	B	LPS	ifna2	218.8
4295	placenta	B	PGN	ifna2	166.95
4295	placenta	B	Unstim	ifna2	6.8600001
4295	placenta	B	R848	ifna2	553.59003
4295	periphery	B	Unstim	ifna2	147.36
4295	periphery	B	MDP	ifna2	202.42999
4295	periphery	B	LPS	ifna2	234.46001
4295	periphery	B	PAM	ifna2	291.76001
4295	periphery	B	PGN	ifna2	202.42999
4295	periphery	B	R848	ifna2	746.41998
4295	periphery	B	pIC	ifna2	102.09
4175	placenta	B	Unstim	ifna2	202.42999
4175	placenta	B	MDP	ifna2	147.36
4175	placenta	B	LPS	ifna2	185.21001
4175	placenta	B	PGN	ifna2	202.42999
4175	placenta	B	pIC	ifna2	166.95
4175	placenta	B	PAM	ifna2	202.42999
4175	placenta	B	R848	ifna2	625.76001
4175	periphery	B	Unstim	ifna2	102.09
4175	periphery	B	MDP	ifna2	136.94
4175	periphery	B	PGN	ifna2	185.21001
4175	periphery	B	PAM	ifna2	157.35001
4175	periphery	B	LPS	ifna2	147.36
4175	periphery	B	pIC	ifna2	185.21001
4175	periphery	B	R848	ifna2	495.89999
4600	placenta	B	Unstim	ifna2	147.36
4600	placenta	B	MDP	ifna2	1162.61
4600	placenta	B	PGN	ifna2	355.14001
4600	placenta	B	LPS	ifna2	872.44
4600	placenta	B	pIC	ifna2	630.12
4600	placenta	B	R848	ifna2	2526.1899
4600	placenta	B	PAM	ifna2	NA
4600	cord	B	Unstim	ifna2	185.21001
4600	cord	B	MDP	ifna2	278.10999
4600	cord	B	LPS	ifna2	56.919998
4600	cord	B	PGN	ifna2	264.04001
4600	cord	B	R848	ifna2	3792.6201
4600	cord	B	pIC	ifna2	218.8
4600	cord	B	PAM	ifna2	NA
4600	periphery	B	MDP	ifna2	185.21001
4600	periphery	B	PAM	ifna2	218.8
4600	periphery	B	Unstim	ifna2	249.52
4600	periphery	B	PGN	ifna2	185.21001
4600	periphery	B	pIC	ifna2	291.76001
4600	periphery	B	R848	ifna2	710.14001
4600	periphery	B	LPS	ifna2	1278.54
8115	periphery	B	PAM	ifna2	634.46002
8115	periphery	B	Unstim	ifna2	271.13
8115	periphery	B	MDP	ifna2	460.47
8115	periphery	B	PGN	ifna2	544.21997
8115	periphery	B	LPS	ifna2	525.19
8115	periphery	B	R848	ifna2	1774.37
8115	periphery	B	pIC	ifna2	505.76999
4118	placenta	B	Unstim	ifna2	457.23999
4118	placenta	B	MDP	ifna2	243.55
4118	placenta	B	PGN	ifna2	172.3
4118	placenta	B	PAM	ifna2	172.3
4118	placenta	B	pIC	ifna2	216.89999
4118	placenta	B	LPS	ifna2	187.92999
4118	placenta	B	R848	ifna2	917.31
4118	cord	B	MDP	ifna2	118.33
4118	cord	B	LPS	ifna2	202.75
4118	cord	B	R848	ifna2	202.75
4118	cord	B	Unstim	ifna2	36.080002
4118	cord	B	PAM	ifna2	96.449997
4118	cord	B	PGN	ifna2	1435.28
4118	cord	B	pIC	ifna2	230.48
4206	cord	B	MDP	ifna2	355.92001
4206	cord	B	LPS	ifna2	404.01999
4206	cord	B	PAM	ifna2	280.31
4206	cord	B	R848	ifna2	611.48999
4206	cord	B	Unstim	ifna2	375.64001
4206	cord	B	PGN	ifna2	385.25
4206	cord	B	pIC	ifna2	375.64001
4206	periphery	B	Unstim	ifna2	474.09
4206	periphery	B	MDP	ifna2	568.12
4206	periphery	B	PGN	ifna2	679.65002
4206	periphery	B	LPS	ifna2	774.31
4206	periphery	B	PAM	ifna2	839.17999
4206	periphery	B	pIC	ifna2	639.32001
4206	periphery	B	R848	ifna2	2165.3
4217	cord	B	Unstim	ifna2	280.31
4217	cord	B	pIC	ifna2	345.79001
4217	cord	B	MDP	ifna2	303.14999
4217	cord	B	PAM	ifna2	422.23999
4217	cord	B	LPS	ifna2	280.31
4217	cord	B	PGN	ifna2	303.14999
4217	cord	B	R848	ifna2	2038.46
4217	placenta	B	MDP	ifna2	256.17999
4217	placenta	B	PAM	ifna2	303.14999
4217	placenta	B	LPS	ifna2	256.17999
4217	placenta	B	PGN	ifna2	230.48
4217	placenta	B	Unstim	ifna2	268.42001
4217	placenta	B	pIC	ifna2	172.3
4217	placenta	B	R848	ifna2	6546.5698
4145	cord	B	Unstim	ifna2	298.28
4145	cord	B	MDP	ifna2	461.14999
4145	cord	B	PAM	ifna2	561.57001
4145	cord	B	LPS	ifna2	574.78003
4145	cord	B	PGN	ifna2	476.48999
4145	cord	B	R848	ifna2	2386.02
4145	cord	B	pIC	ifna2	548.10999
4145	periphery	B	pIC	ifna2	412.51999
4145	periphery	B	Unstim	ifna2	339.67001
4145	periphery	B	MDP	ifna2	377.47
4145	periphery	B	PAM	ifna2	377.47
4145	periphery	B	PGN	ifna2	377.47
4145	periphery	B	LPS	ifna2	377.47
4145	periphery	B	R848	ifna2	935.58002
7300	cord	B	PAM	ifna2	491.45999
7300	cord	B	Unstim	ifna2	339.67001
7300	cord	B	PGN	ifna2	429.20001
7300	cord	B	LPS	ifna2	561.57001
7300	cord	B	R848	ifna2	2036.1899
7300	cord	B	MDP	ifna2	1202.59
7300	cord	B	pIC	ifna2	445.39999
7300	periphery	B	Unstim	ifna2	339.67001
7300	periphery	B	pIC	ifna2	251.84
7300	periphery	B	PAM	ifna2	339.67001
7300	periphery	B	LPS	ifna2	339.67001
7300	periphery	B	MDP	ifna2	251.84
7300	periphery	B	PGN	ifna2	298.28
7300	periphery	B	R848	ifna2	926.57001
4683	periphery	A	Unstim	ifng	6.8600001
4683	periphery	A	pIC	ifng	6.8600001
4683	periphery	A	PAM	ifng	6.8600001
4683	periphery	A	LPS	ifng	6.8600001
4683	periphery	A	MDP	ifng	6.8600001
4683	periphery	A	PGN	ifng	6.8600001
4683	periphery	A	R848	ifng	6.8600001
4683	placenta	A	pIC	ifng	6.8600001
4683	placenta	A	Unstim	ifng	6.8600001
4683	placenta	A	PAM	ifng	6.8600001
4683	placenta	A	LPS	ifng	6.8600001
4683	placenta	A	PGN	ifng	6.8600001
4683	placenta	A	MDP	ifng	6.8600001
4683	placenta	A	R848	ifng	30.5
7360	placenta	A	PAM	ifng	6.8600001
7360	placenta	A	pIC	ifng	6.8600001
7360	placenta	A	R848	ifng	208.98
7360	placenta	A	PGN	ifng	6.8600001
7360	placenta	A	Unstim	ifng	6.8600001
7360	placenta	A	LPS	ifng	6.8600001
7360	placenta	A	MDP	ifng	6.8600001
7360	cord	A	Unstim	ifng	6.8600001
7360	cord	A	MDP	ifng	6.8600001
7360	cord	A	PAM	ifng	6.8600001
7360	cord	A	PGN	ifng	6.8600001
7360	cord	A	LPS	ifng	6.8600001
7360	cord	A	pIC	ifng	6.8600001
7360	cord	A	R848	ifng	1002.74
7360	periphery	A	Unstim	ifng	6.8600001
7360	periphery	A	pIC	ifng	6.8600001
7360	periphery	A	MDP	ifng	6.8600001
7360	periphery	A	PGN	ifng	6.8600001
7360	periphery	A	PAM	ifng	6.8600001
7360	periphery	A	LPS	ifng	6.8600001
7360	periphery	A	R848	ifng	6.8600001
4128	placenta	A	PAM	ifng	6.8600001
4128	placenta	A	MDP	ifng	6.8600001
4128	placenta	A	PGN	ifng	14.44
4128	placenta	A	pIC	ifng	6.8600001
4128	placenta	A	R848	ifng	32.419998
4128	placenta	A	LPS	ifng	NA
4128	placenta	A	Unstim	ifng	NA
4178	cord	A	Unstim	ifng	6.8600001
4178	cord	A	MDP	ifng	6.8600001
4178	cord	A	PAM	ifng	6.8600001
4178	cord	A	LPS	ifng	6.8600001
4178	cord	A	PGN	ifng	6.8600001
4178	cord	A	R848	ifng	27.299999
4178	cord	A	pIC	ifng	8.4099998
4178	periphery	A	Unstim	ifng	6.8600001
4178	periphery	A	pIC	ifng	6.8600001
4178	periphery	A	PGN	ifng	6.8600001
4178	periphery	A	PAM	ifng	6.8600001
4178	periphery	A	LPS	ifng	6.8600001
4178	periphery	A	MDP	ifng	6.8600001
4178	periphery	A	R848	ifng	42.650002
4178	placenta	A	Unstim	ifng	6.8600001
4178	placenta	A	PAM	ifng	6.8600001
4178	placenta	A	PGN	ifng	6.8600001
4178	placenta	A	pIC	ifng	6.8600001
4178	placenta	A	LPS	ifng	6.8600001
4178	placenta	A	MDP	ifng	6.8600001
4178	placenta	A	R848	ifng	575.03998
4683	cord	A	PAM	ifng	25.59
4683	cord	A	LPS	ifng	21.74
4683	cord	A	MDP	ifng	60.5
4683	cord	A	PGN	ifng	91.82
4683	cord	A	Unstim	ifng	48.610001
4683	cord	A	R848	ifng	24000
4683	cord	A	pIC	ifng	556.35999
4128	cord	A	Unstim	ifng	6.8600001
4128	cord	A	LPS	ifng	6.8600001
4128	cord	A	MDP	ifng	6.8600001
4128	cord	A	PAM	ifng	6.8600001
4128	cord	A	PGN	ifng	6.8600001
4128	cord	A	pIC	ifng	6.8600001
4128	cord	A	R848	ifng	6.8600001
4128	periphery	A	pIC	ifng	6.8600001
4128	periphery	A	LPS	ifng	6.8600001
4128	periphery	A	Unstim	ifng	6.8600001
4128	periphery	A	MDP	ifng	6.8600001
4128	periphery	A	PGN	ifng	6.8600001
4128	periphery	A	PAM	ifng	6.8600001
4128	periphery	A	R848	ifng	6.8600001
4195	cord	A	PGN	ifng	6.8600001
4195	cord	A	Unstim	ifng	6.8600001
4195	cord	A	pIC	ifng	6.8600001
4195	cord	A	MDP	ifng	6.8600001
4195	cord	A	PAM	ifng	6.8600001
4195	cord	A	LPS	ifng	6.8600001
4195	cord	A	R848	ifng	50.459999
4195	periphery	A	MDP	ifng	6.8600001
4195	periphery	A	Unstim	ifng	6.8600001
4195	periphery	A	LPS	ifng	6.8600001
4195	periphery	A	PAM	ifng	6.8600001
4195	periphery	A	PGN	ifng	26.370001
4195	periphery	A	pIC	ifng	70.120003
4195	periphery	A	R848	ifng	379.12
4195	placenta	A	pIC	ifng	60.290001
4195	placenta	A	Unstim	ifng	50.459999
4195	placenta	A	PAM	ifng	152.56
4195	placenta	A	PGN	ifng	169.64999
4195	placenta	A	MDP	ifng	138.64
4195	placenta	A	LPS	ifng	228.25999
4195	placenta	A	R848	ifng	5176.5
4169	periphery	A	MDP	ifng	6.8600001
4169	periphery	A	Unstim	ifng	6.8600001
4169	periphery	A	pIC	ifng	6.8600001
4169	periphery	A	LPS	ifng	6.8600001
4169	periphery	A	PGN	ifng	6.8600001
4169	periphery	A	PAM	ifng	3823.0701
4169	periphery	A	R848	ifng	6.8600001
4169	cord	A	MDP	ifng	6.8600001
4169	cord	A	pIC	ifng	6.8600001
4169	cord	A	Unstim	ifng	6.8600001
4169	cord	A	PGN	ifng	6.8600001
4169	cord	A	LPS	ifng	6.8600001
4169	cord	A	R848	ifng	6.8600001
4169	cord	A	PAM	ifng	2058.1699
8118	placenta	A	MDP	ifng	6.8600001
8118	placenta	A	pIC	ifng	6.8600001
8118	placenta	A	Unstim	ifng	6.8600001
8118	placenta	A	PAM	ifng	6.8600001
8118	placenta	A	LPS	ifng	6.8600001
8118	placenta	A	PGN	ifng	6.8600001
8118	placenta	A	R848	ifng	6.8600001
8118	cord	A	Unstim	ifng	6.8600001
8118	cord	A	pIC	ifng	22.43
8118	cord	A	MDP	ifng	6.8600001
8118	cord	A	PAM	ifng	6.8600001
8118	cord	A	PGN	ifng	6.8600001
8118	cord	A	LPS	ifng	6.8600001
8118	cord	A	R848	ifng	428.10001
8118	periphery	A	pIC	ifng	6.8600001
8118	periphery	A	MDP	ifng	6.8600001
8118	periphery	A	Unstim	ifng	6.8600001
8118	periphery	A	PAM	ifng	6.8600001
8118	periphery	A	LPS	ifng	6.8600001
8118	periphery	A	PGN	ifng	6.8600001
8118	periphery	A	R848	ifng	6.8600001
4140	placenta	A	pIC	ifng	40
4140	placenta	A	PGN	ifng	68.459999
4140	placenta	A	LPS	ifng	20
4140	placenta	A	MDP	ifng	45.959999
4140	placenta	A	Unstim	ifng	36.419998
4140	placenta	A	PAM	ifng	24000
4140	placenta	A	R848	ifng	2080.6299
4140	cord	A	MDP	ifng	6.8600001
4140	cord	A	LPS	ifng	6.8600001
4140	cord	A	PGN	ifng	6.8600001
4140	cord	A	Unstim	ifng	6.8600001
4140	cord	A	R848	ifng	474.72
4140	cord	A	pIC	ifng	6.8600001
4140	cord	A	PAM	ifng	24000
4140	periphery	A	Unstim	ifng	6.8600001
4140	periphery	A	MDP	ifng	6.8600001
4140	periphery	A	LPS	ifng	6.8600001
4140	periphery	A	R848	ifng	20
4140	periphery	A	PAM	ifng	24000
4140	periphery	A	pIC	ifng	6.8600001
4140	periphery	A	PGN	ifng	NA
4169	placenta	A	pIC	ifng	6.8600001
4169	placenta	A	LPS	ifng	6.8600001
4169	placenta	A	Unstim	ifng	6.8600001
4169	placenta	A	PGN	ifng	6.8600001
4169	placenta	A	MDP	ifng	6.8600001
4169	placenta	A	R848	ifng	6.8600001
4169	placenta	A	PAM	ifng	835.65002
4238	placenta	A	pIC	ifng	6.8600001
4238	placenta	A	PAM	ifng	6.8600001
4238	placenta	A	LPS	ifng	6.8600001
4238	placenta	A	PGN	ifng	6.8600001
4238	placenta	A	Unstim	ifng	6.8600001
4238	placenta	A	MDP	ifng	6.8600001
4238	placenta	A	R848	ifng	5242.0298
4201	placenta	A	PGN	ifng	6.8600001
4201	placenta	A	Unstim	ifng	9.6199999
4201	placenta	A	MDP	ifng	11.42
4201	placenta	A	PAM	ifng	30.309999
4201	placenta	A	LPS	ifng	9.6199999
4201	placenta	A	pIC	ifng	28.639999
4201	placenta	A	R848	ifng	6681.2798
4201	cord	A	MDP	ifng	6.8600001
4201	cord	A	PAM	ifng	6.8600001
4201	cord	A	Unstim	ifng	6.8600001
4201	cord	A	LPS	ifng	6.8600001
4201	cord	A	PGN	ifng	20.17
4201	cord	A	R848	ifng	6975.4702
4201	cord	A	pIC	ifng	30.309999
4201	periphery	A	MDP	ifng	6.8600001
4201	periphery	A	Unstim	ifng	6.8600001
4201	periphery	A	PAM	ifng	6.8600001
4201	periphery	A	LPS	ifng	6.8600001
4201	periphery	A	PGN	ifng	6.8600001
4201	periphery	A	R848	ifng	6311.6001
4201	periphery	A	pIC	ifng	30.309999
4238	periphery	A	PGN	ifng	6.8600001
4238	periphery	A	Unstim	ifng	6.8600001
4238	periphery	A	MDP	ifng	6.8600001
4238	periphery	A	PAM	ifng	6.8600001
4238	periphery	A	LPS	ifng	6.8600001
4238	periphery	A	pIC	ifng	43.48
4238	periphery	A	R848	ifng	2172.8401
4238	cord	A	Unstim	ifng	6.8600001
4238	cord	A	MDP	ifng	6.8600001
4238	cord	A	PGN	ifng	6.8600001
4238	cord	A	PAM	ifng	6.8600001
4238	cord	A	LPS	ifng	6.8600001
4238	cord	A	R848	ifng	5577.3198
4238	cord	A	pIC	ifng	36.939999
8090	periphery	A	Unstim	ifng	7.0700002
8090	periphery	A	MDP	ifng	6.8600001
8090	periphery	A	LPS	ifng	6.8600001
8090	periphery	A	PAM	ifng	7.5799999
8090	periphery	A	pIC	ifng	18.219999
8090	periphery	A	PGN	ifng	7.0700002
8090	periphery	A	R848	ifng	8.0799999
8090	placenta	A	Unstim	ifng	7.0700002
8090	placenta	A	LPS	ifng	7.0700002
8090	placenta	A	PAM	ifng	7.0700002
8090	placenta	A	MDP	ifng	7.0700002
8090	placenta	A	pIC	ifng	17.709999
8090	placenta	A	PGN	ifng	7.5799999
8090	placenta	A	R848	ifng	8.5900002
8093	cord	A	Unstim	ifng	6.8600001
8093	cord	A	pIC	ifng	7.5799999
8093	cord	A	PGN	ifng	10.1
8093	cord	A	LPS	ifng	13.14
8093	cord	A	MDP	ifng	27.889999
8093	cord	A	R848	ifng	1717.73
8093	cord	A	PAM	ifng	24000
8093	periphery	A	pIC	ifng	7.0700002
8093	periphery	A	Unstim	ifng	7.0700002
8093	periphery	A	MDP	ifng	7.0700002
8093	periphery	A	LPS	ifng	7.5799999
8093	periphery	A	R848	ifng	7.0700002
8093	periphery	A	PAM	ifng	7.5799999
8093	periphery	A	PGN	ifng	7.0700002
8093	placenta	A	PGN	ifng	7.0700002
8093	placenta	A	pIC	ifng	7.0700002
8093	placenta	A	MDP	ifng	7.5799999
8093	placenta	A	R848	ifng	7.5799999
8093	placenta	A	LPS	ifng	7.0700002
8093	placenta	A	Unstim	ifng	6.8600001
8093	placenta	A	PAM	ifng	7.0700002
4151	placenta	A	PGN	ifng	6.8600001
4151	placenta	A	pIC	ifng	6.8600001
4151	placenta	A	PAM	ifng	6.8600001
4151	placenta	A	LPS	ifng	6.8600001
4151	placenta	A	MDP	ifng	6.8600001
4151	placenta	A	R848	ifng	6.8600001
4151	placenta	A	Unstim	ifng	6.8600001
8090	cord	A	LPS	ifng	6.8600001
8090	cord	A	MDP	ifng	6.8600001
8090	cord	A	PAM	ifng	6.8600001
8090	cord	A	PGN	ifng	6.8600001
8090	cord	A	Unstim	ifng	6.8600001
8090	cord	A	pIC	ifng	6.8600001
8090	cord	A	R848	ifng	6.8600001
4137	periphery	A	pIC	ifng	6.8600001
4137	periphery	A	MDP	ifng	6.8600001
4137	periphery	A	PGN	ifng	6.8600001
4137	periphery	A	Unstim	ifng	6.8600001
4137	periphery	A	PAM	ifng	6.8600001
4137	periphery	A	LPS	ifng	6.8600001
4137	periphery	A	R848	ifng	17.32
4137	cord	A	Unstim	ifng	6.8600001
4137	cord	A	MDP	ifng	6.8600001
4137	cord	A	PGN	ifng	6.8600001
4137	cord	A	PAM	ifng	6.8600001
4137	cord	A	LPS	ifng	6.8600001
4137	cord	A	R848	ifng	1076.65
4137	cord	A	pIC	ifng	12.64
4137	placenta	A	PGN	ifng	6.8600001
4137	placenta	A	pIC	ifng	9.4200001
4137	placenta	A	LPS	ifng	6.8600001
4137	placenta	A	MDP	ifng	6.8600001
4137	placenta	A	PAM	ifng	6.8600001
4137	placenta	A	Unstim	ifng	6.8600001
4137	placenta	A	R848	ifng	42.07
4151	periphery	A	Unstim	ifng	6.8600001
4151	periphery	A	MDP	ifng	6.8600001
4151	periphery	A	LPS	ifng	6.8600001
4151	periphery	A	PAM	ifng	6.8600001
4151	periphery	A	PGN	ifng	6.8600001
4151	periphery	A	R848	ifng	6.8600001
4151	periphery	A	pIC	ifng	26.33
4151	cord	A	Unstim	ifng	6.8600001
4151	cord	A	MDP	ifng	6.8600001
4151	cord	A	PAM	ifng	6.8600001
4151	cord	A	LPS	ifng	6.8600001
4151	cord	A	PGN	ifng	7.7600002
4151	cord	A	R848	ifng	1975.14
4151	cord	A	pIC	ifng	2187.54
4189	cord	A	Unstim	ifng	67.379997
4189	cord	A	PAM	ifng	72.379997
4189	cord	A	MDP	ifng	61.799999
4189	cord	A	pIC	ifng	46.689999
4189	cord	A	LPS	ifng	175
4189	cord	A	PGN	ifng	536.39001
4189	cord	A	R848	ifng	10953.87
4189	placenta	A	PAM	ifng	7.8600001
4189	placenta	A	MDP	ifng	25.18
4189	placenta	A	LPS	ifng	14.27
4189	placenta	A	Unstim	ifng	59.009998
4189	placenta	A	PGN	ifng	309.89999
4189	placenta	A	pIC	ifng	71.269997
4189	placenta	A	R848	ifng	2518.48
4189	periphery	A	Unstim	ifng	6.8600001
4189	periphery	A	MDP	ifng	6.8600001
4189	periphery	A	PAM	ifng	7.8600001
4189	periphery	A	LPS	ifng	17.16
4189	periphery	A	PGN	ifng	45.560001
4189	periphery	A	pIC	ifng	10.2
4189	periphery	A	R848	ifng	376.26001
4228	placenta	A	Unstim	ifng	13.69
4228	placenta	A	MDP	ifng	92.330002
4228	placenta	A	PAM	ifng	46.689999
4228	placenta	A	pIC	ifng	57.889999
4228	placenta	A	LPS	ifng	385.34
4228	placenta	A	PGN	ifng	2089.53
4228	placenta	A	R848	ifng	24000
4228	cord	A	Unstim	ifng	6.8600001
4228	cord	A	PAM	ifng	6.8600001
4228	cord	A	MDP	ifng	13.69
4228	cord	A	LPS	ifng	41.060001
4228	cord	A	PGN	ifng	381.07001
4228	cord	A	pIC	ifng	28.6
4228	cord	A	R848	ifng	3932.9399
4228	periphery	A	MDP	ifng	95.080002
4228	periphery	A	PAM	ifng	21.530001
4228	periphery	A	LPS	ifng	107.62
4228	periphery	A	Unstim	ifng	74.589996
4228	periphery	A	PGN	ifng	4898.6201
4228	periphery	A	pIC	ifng	632.53998
4228	periphery	A	R848	ifng	24000
7312	periphery	A	LPS	ifng	6.8600001
7312	periphery	A	PGN	ifng	6.8600001
7312	periphery	A	pIC	ifng	60.299999
7312	periphery	A	Unstim	ifng	6.8600001
7312	periphery	A	MDP	ifng	6.8600001
7312	periphery	A	PAM	ifng	24.82
7312	periphery	A	R848	ifng	625.15002
7312	placenta	A	PAM	ifng	26.459999
7312	placenta	A	LPS	ifng	12.4
7312	placenta	A	pIC	ifng	41.07
7312	placenta	A	MDP	ifng	12.4
7312	placenta	A	Unstim	ifng	6.8600001
7312	placenta	A	PGN	ifng	6.8600001
7312	placenta	A	R848	ifng	285.79999
7312	cord	A	MDP	ifng	6.8600001
7312	cord	A	PAM	ifng	6.8600001
7312	cord	A	LPS	ifng	6.8600001
7312	cord	A	Unstim	ifng	6.8600001
7312	cord	A	pIC	ifng	61.889999
7312	cord	A	PGN	ifng	6.8600001
7312	cord	A	R848	ifng	192.77
8115	placenta	A	Unstim	ifng	6.8600001
8115	placenta	A	MDP	ifng	6.8600001
8115	placenta	A	PAM	ifng	68.25
8115	placenta	A	PGN	ifng	6.8600001
8115	placenta	A	LPS	ifng	6.8600001
8115	placenta	A	pIC	ifng	85.639999
8115	placenta	A	R848	ifng	782.78998
4175	cord	A	Unstim	ifng	6.8600001
4175	cord	A	MDP	ifng	6.8600001
4175	cord	A	PAM	ifng	6.8600001
4175	cord	A	PGN	ifng	6.8600001
4175	cord	A	LPS	ifng	6.8600001
4175	cord	A	R848	ifng	2918.72
4175	cord	A	pIC	ifng	47.529999
7310	placenta	A	Unstim	ifng	6.8600001
7310	placenta	A	PGN	ifng	6.8600001
7310	placenta	A	MDP	ifng	6.8600001
7310	placenta	A	PAM	ifng	6.8600001
7310	placenta	A	pIC	ifng	6.8600001
7310	placenta	A	LPS	ifng	6.8600001
7310	placenta	A	R848	ifng	704.39001
7310	periphery	A	PAM	ifng	6.8600001
7310	periphery	A	Unstim	ifng	6.8600001
7310	periphery	A	pIC	ifng	26.24
7310	periphery	A	MDP	ifng	6.8600001
7310	periphery	A	PGN	ifng	8.5699997
7310	periphery	A	LPS	ifng	120.11
7310	periphery	A	R848	ifng	24000
7310	cord	A	Unstim	ifng	6.8600001
7310	cord	A	PAM	ifng	6.8600001
7310	cord	A	PGN	ifng	6.8600001
7310	cord	A	MDP	ifng	6.8600001
7310	cord	A	LPS	ifng	6.8600001
7310	cord	A	pIC	ifng	28.82
7310	cord	A	R848	ifng	799.89001
8115	cord	A	Unstim	ifng	6.8600001
8115	cord	A	PAM	ifng	6.8600001
8115	cord	A	PGN	ifng	6.8600001
8115	cord	A	LPS	ifng	6.8600001
8115	cord	A	MDP	ifng	6.8600001
8115	cord	A	R848	ifng	5419.7598
8115	cord	A	pIC	ifng	33.27
4176	periphery	B	Unstim	ifng	6.8600001
4176	periphery	B	PAM	ifng	6.8600001
4176	periphery	B	PGN	ifng	6.8600001
4176	periphery	B	LPS	ifng	6.8600001
4176	periphery	B	pIC	ifng	36.32
4176	periphery	B	R848	ifng	11.64
4176	periphery	B	MDP	ifng	NA
4176	placenta	B	pIC	ifng	6.8600001
4176	placenta	B	Unstim	ifng	6.8600001
4176	placenta	B	MDP	ifng	6.8600001
4176	placenta	B	LPS	ifng	6.8600001
4176	placenta	B	PGN	ifng	6.8600001
4176	placenta	B	PAM	ifng	6.8600001
4176	placenta	B	R848	ifng	1500.13
4176	cord	B	Unstim	ifng	6.8600001
4176	cord	B	PAM	ifng	6.8600001
4176	cord	B	LPS	ifng	14.88
4176	cord	B	MDP	ifng	6.8600001
4176	cord	B	PGN	ifng	6.8600001
4176	cord	B	R848	ifng	2044.98
4176	cord	B	pIC	ifng	59.439999
8132	cord	B	Unstim	ifng	6.8600001
8132	cord	B	PAM	ifng	6.8600001
8132	cord	B	MDP	ifng	6.8600001
8132	cord	B	LPS	ifng	6.8600001
8132	cord	B	PGN	ifng	444.04999
8132	cord	B	pIC	ifng	48.009998
8132	cord	B	R848	ifng	7820.6401
8132	periphery	B	PAM	ifng	1268.01
8132	periphery	B	PGN	ifng	1111.95
8132	periphery	B	Unstim	ifng	902.97998
8132	periphery	B	LPS	ifng	1244.28
8132	periphery	B	pIC	ifng	6192.7202
8132	periphery	B	MDP	ifng	1316.4301
8132	periphery	B	R848	ifng	2304.6399
8132	placenta	B	Unstim	ifng	48.009998
8132	placenta	B	MDP	ifng	95.440002
8132	placenta	B	PGN	ifng	249.11
8132	placenta	B	PAM	ifng	143.37
8132	placenta	B	pIC	ifng	156.41
8132	placenta	B	LPS	ifng	187.32001
8132	placenta	B	R848	ifng	2634.3501
4241	cord	B	Unstim	ifng	6.8600001
4241	cord	B	PAM	ifng	6.8600001
4241	cord	B	MDP	ifng	6.8600001
4241	cord	B	LPS	ifng	6.8600001
4241	cord	B	PGN	ifng	146.53999
4241	cord	B	pIC	ifng	167.53999
4241	cord	B	R848	ifng	6154.8599
4241	placenta	B	pIC	ifng	6.8600001
4241	placenta	B	PAM	ifng	6.8600001
4241	placenta	B	Unstim	ifng	6.8600001
4241	placenta	B	MDP	ifng	6.8600001
4241	placenta	B	PGN	ifng	29.469999
4241	placenta	B	LPS	ifng	6.8600001
4241	placenta	B	R848	ifng	128.03
4241	periphery	B	pIC	ifng	32.34
4241	periphery	B	Unstim	ifng	6.8600001
4241	periphery	B	PGN	ifng	6.8600001
4241	periphery	B	PAM	ifng	6.8600001
4241	periphery	B	MDP	ifng	6.8600001
4241	periphery	B	LPS	ifng	6.8600001
4241	periphery	B	R848	ifng	20.75
7324	placenta	B	pIC	ifng	598.53003
7324	placenta	B	Unstim	ifng	246.39999
7324	placenta	B	LPS	ifng	311.23001
7324	placenta	B	PAM	ifng	143.89999
7324	placenta	B	MDP	ifng	301.12
7324	placenta	B	PGN	ifng	426.41
7324	placenta	B	R848	ifng	2629.8999
7324	periphery	B	Unstim	ifng	6.8600001
7324	periphery	B	MDP	ifng	6.8600001
7324	periphery	B	PAM	ifng	6.8600001
7324	periphery	B	LPS	ifng	6.8600001
7324	periphery	B	PGN	ifng	11.82
7324	periphery	B	pIC	ifng	93.230003
7324	periphery	B	R848	ifng	1039.7
7324	cord	B	MDP	ifng	6.8600001
7324	cord	B	Unstim	ifng	6.8600001
7324	cord	B	PAM	ifng	6.8600001
7324	cord	B	PGN	ifng	6.8600001
7324	cord	B	LPS	ifng	20.75
7324	cord	B	pIC	ifng	270.64999
7324	cord	B	R848	ifng	24000
4102	cord	B	Unstim	ifng	39.689999
4102	cord	B	MDP	ifng	40.610001
4102	cord	B	PAM	ifng	46.099998
4102	cord	B	PGN	ifng	41.52
4102	cord	B	LPS	ifng	42.439999
4102	cord	B	pIC	ifng	80.709999
4102	cord	B	R848	ifng	131.5
4102	placenta	B	MDP	ifng	38.77
4102	placenta	B	PAM	ifng	40.610001
4102	placenta	B	PGN	ifng	38.77
4102	placenta	B	Unstim	ifng	38.77
4102	placenta	B	pIC	ifng	38.77
4102	placenta	B	LPS	ifng	40.610001
4102	placenta	B	R848	ifng	NA
4102	periphery	B	Unstim	ifng	38.77
4102	periphery	B	PGN	ifng	84.349998
4102	periphery	B	MDP	ifng	40.610001
4102	periphery	B	PAM	ifng	69.809998
4102	periphery	B	LPS	ifng	100.68
4102	periphery	B	R848	ifng	11656.39
4102	periphery	B	pIC	ifng	97.050003
4248	periphery	B	Unstim	ifng	38.77
4248	periphery	B	MDP	ifng	40.610001
4248	periphery	B	PAM	ifng	42.439999
4248	periphery	B	PGN	ifng	49.759998
4248	periphery	B	R848	ifng	1786.4
4248	periphery	B	pIC	ifng	144.19
4248	periphery	B	LPS	ifng	NA
4248	cord	B	Unstim	ifng	38.77
4248	cord	B	MDP	ifng	38.77
4248	cord	B	PAM	ifng	47.93
4248	cord	B	PGN	ifng	49.759998
4248	cord	B	LPS	ifng	49.759998
4248	cord	B	R848	ifng	2428.53
4248	cord	B	pIC	ifng	165.95
4248	placenta	B	Unstim	ifng	49.759998
4248	placenta	B	MDP	ifng	47.93
4248	placenta	B	PGN	ifng	53.41
4248	placenta	B	PAM	ifng	51.580002
4248	placenta	B	LPS	ifng	47.93
4248	placenta	B	R848	ifng	1416.35
4248	placenta	B	pIC	ifng	NA
4222	placenta	B	Unstim	ifng	23.110001
4222	placenta	B	MDP	ifng	26.809999
4222	placenta	B	LPS	ifng	24.959999
4222	placenta	B	PAM	ifng	28.66
4222	placenta	B	PGN	ifng	28.66
4222	placenta	B	pIC	ifng	54.32
4222	placenta	B	R848	ifng	153.25999
4222	cord	B	Unstim	ifng	24.959999
4222	cord	B	MDP	ifng	26.809999
4222	cord	B	PAM	ifng	41.52
4222	cord	B	LPS	ifng	83.440002
4222	cord	B	PGN	ifng	155.98
4222	cord	B	pIC	ifng	294.12
4222	cord	B	R848	ifng	24000
4222	periphery	B	Unstim	ifng	37.860001
4222	periphery	B	MDP	ifng	45.18
4222	periphery	B	PAM	ifng	59.790001
4222	periphery	B	pIC	ifng	852.84998
4222	periphery	B	LPS	ifng	68.900002
4222	periphery	B	PGN	ifng	1033.28
4222	periphery	B	R848	ifng	24000
8123	periphery	B	Unstim	ifng	24.959999
8123	periphery	B	MDP	ifng	24.959999
8123	periphery	B	PGN	ifng	24.959999
8123	periphery	B	PAM	ifng	23.110001
8123	periphery	B	LPS	ifng	24.959999
8123	periphery	B	R848	ifng	43.349998
8123	periphery	B	pIC	ifng	56.139999
8123	placenta	B	Unstim	ifng	23.110001
8123	placenta	B	LPS	ifng	130.60001
8123	placenta	B	MDP	ifng	39.689999
8123	placenta	B	PGN	ifng	482.16
8123	placenta	B	R848	ifng	14688.68
8123	placenta	B	pIC	ifng	152.35001
8123	placenta	B	PAM	ifng	24000
8123	cord	B	MDP	ifng	26.809999
8123	cord	B	LPS	ifng	32.34
8123	cord	B	Unstim	ifng	24.959999
8123	cord	B	pIC	ifng	26.809999
8123	cord	B	PAM	ifng	39.689999
8123	cord	B	PGN	ifng	36.02
8123	cord	B	R848	ifng	2204.6599
4121	cord	B	Unstim	ifng	6.8600001
4121	cord	B	MDP	ifng	6.8600001
4121	cord	B	PAM	ifng	18.91
4121	cord	B	PGN	ifng	15.93
4121	cord	B	LPS	ifng	45.110001
4121	cord	B	pIC	ifng	18.91
4121	cord	B	R848	ifng	24000
4121	placenta	B	Unstim	ifng	6.8600001
4121	placenta	B	MDP	ifng	6.8600001
4121	placenta	B	PAM	ifng	162.03
4121	placenta	B	PGN	ifng	6.8600001
4121	placenta	B	LPS	ifng	6.8600001
4121	placenta	B	pIC	ifng	40.799999
4121	placenta	B	R848	ifng	8460.0098
4121	periphery	B	Unstim	ifng	6.8600001
4121	periphery	B	MDP	ifng	6.8600001
4121	periphery	B	PAM	ifng	6.8600001
4121	periphery	B	PGN	ifng	6.8600001
4121	periphery	B	LPS	ifng	6.8600001
4121	periphery	B	R848	ifng	6288.6099
4121	periphery	B	pIC	ifng	6.8600001
4200	periphery	B	Unstim	ifng	6.8600001
4200	periphery	B	MDP	ifng	6.8600001
4200	periphery	B	PAM	ifng	6.8600001
4200	periphery	B	PGN	ifng	6.8600001
4200	periphery	B	LPS	ifng	6.8600001
4200	periphery	B	pIC	ifng	9.8999996
4200	periphery	B	R848	ifng	55.110001
4200	placenta	B	MDP	ifng	6.8600001
4200	placenta	B	pIC	ifng	6.8600001
4200	placenta	B	PAM	ifng	6.8600001
4200	placenta	B	Unstim	ifng	6.8600001
4200	placenta	B	LPS	ifng	6.8600001
4200	placenta	B	PGN	ifng	6.8600001
4200	placenta	B	R848	ifng	15.93
4200	cord	B	LPS	ifng	6.8600001
4200	cord	B	PAM	ifng	6.8600001
4200	cord	B	MDP	ifng	6.8600001
4200	cord	B	PGN	ifng	6.8600001
4200	cord	B	Unstim	ifng	39.349998
4200	cord	B	R848	ifng	935.28998
4200	cord	B	pIC	ifng	970.95001
4116	cord	B	Unstim	ifng	336.42001
4116	cord	B	MDP	ifng	139.05
4116	cord	B	PGN	ifng	12.12
4116	cord	B	LPS	ifng	78.690002
4116	cord	B	PAM	ifng	293.09
4116	cord	B	R848	ifng	99.209999
4116	cord	B	pIC	ifng	95.139999
4116	placenta	B	Unstim	ifng	553.08002
4116	placenta	B	pIC	ifng	66.120003
4116	placenta	B	MDP	ifng	226.82001
4116	placenta	B	PGN	ifng	97.18
4116	placenta	B	PAM	ifng	230.55
4116	placenta	B	LPS	ifng	107.29
4116	placenta	B	R848	ifng	5583.27
4116	periphery	B	Unstim	ifng	6.8600001
4116	periphery	B	MDP	ifng	6.8600001
4116	periphery	B	PGN	ifng	177.74001
4116	periphery	B	LPS	ifng	66.120003
4116	periphery	B	R848	ifng	9578.25
4116	periphery	B	pIC	ifng	334.63
4116	periphery	B	PAM	ifng	NA
4184	placenta	B	PAM	ifng	6.8600001
4184	placenta	B	pIC	ifng	6.8600001
4184	placenta	B	Unstim	ifng	6.8600001
4184	placenta	B	MDP	ifng	6.8600001
4184	placenta	B	LPS	ifng	6.8600001
4184	placenta	B	PGN	ifng	68.230003
4184	placenta	B	R848	ifng	2072.6599
4184	periphery	B	Unstim	ifng	6.8600001
4184	periphery	B	PAM	ifng	6.8600001
4184	periphery	B	MDP	ifng	6.8600001
4184	periphery	B	PGN	ifng	6.8600001
4184	periphery	B	LPS	ifng	6.8600001
4184	periphery	B	R848	ifng	6.8600001
4184	periphery	B	pIC	ifng	95.139999
4184	cord	B	Unstim	ifng	6.8600001
4184	cord	B	PAM	ifng	6.8600001
4184	cord	B	MDP	ifng	6.8600001
4184	cord	B	LPS	ifng	9.5699997
4184	cord	B	PGN	ifng	844.38
4184	cord	B	R848	ifng	24000
4184	cord	B	pIC	ifng	298.54001
4144	periphery	B	pIC	ifng	6.8600001
4144	periphery	B	Unstim	ifng	6.8600001
4144	periphery	B	MDP	ifng	6.8600001
4144	periphery	B	PAM	ifng	6.8600001
4144	periphery	B	LPS	ifng	6.8600001
4144	periphery	B	PGN	ifng	6.8600001
4144	periphery	B	R848	ifng	208.83
4144	cord	B	PAM	ifng	535.64001
4144	cord	B	R848	ifng	3587.5601
4144	cord	B	MDP	ifng	347.78
4144	cord	B	PGN	ifng	367.56
4144	cord	B	LPS	ifng	662.21997
4144	cord	B	pIC	ifng	4779.5
4144	cord	B	Unstim	ifng	438.82001
4144	placenta	B	PAM	ifng	6.8600001
4144	placenta	B	Unstim	ifng	6.8600001
4144	placenta	B	MDP	ifng	6.8600001
4144	placenta	B	PGN	ifng	6.8600001
4144	placenta	B	LPS	ifng	6.8600001
4144	placenta	B	R848	ifng	421.35001
4144	placenta	B	pIC	ifng	6.8600001
4156	periphery	B	MDP	ifng	6.8600001
4156	periphery	B	Unstim	ifng	6.8600001
4156	periphery	B	PAM	ifng	6.8600001
4156	periphery	B	PGN	ifng	6.8600001
4156	periphery	B	LPS	ifng	6.8600001
4156	periphery	B	R848	ifng	6.8600001
4156	periphery	B	pIC	ifng	6.8600001
4156	placenta	B	MDP	ifng	6.8600001
4156	placenta	B	Unstim	ifng	6.8600001
4156	placenta	B	PGN	ifng	6.8600001
4156	placenta	B	LPS	ifng	6.8600001
4156	placenta	B	pIC	ifng	6.8600001
4156	placenta	B	PAM	ifng	6.8600001
4156	placenta	B	R848	ifng	35.860001
4156	cord	B	MDP	ifng	6.8600001
4156	cord	B	Unstim	ifng	6.8600001
4156	cord	B	LPS	ifng	6.8600001
4156	cord	B	PGN	ifng	6.8600001
4156	cord	B	PAM	ifng	6.8600001
4156	cord	B	R848	ifng	150.89
4156	cord	B	pIC	ifng	45.580002
4269	periphery	B	Unstim	ifng	6.8600001
4269	periphery	B	MDP	ifng	6.8600001
4269	periphery	B	PAM	ifng	6.8600001
4269	periphery	B	LPS	ifng	6.8600001
4269	periphery	B	PGN	ifng	135.25
4269	periphery	B	R848	ifng	1402.7
4269	periphery	B	pIC	ifng	55.889999
4269	placenta	B	PGN	ifng	24.4
4269	placenta	B	pIC	ifng	55.889999
4269	placenta	B	MDP	ifng	70.209999
4269	placenta	B	Unstim	ifng	34.830002
4269	placenta	B	LPS	ifng	44.66
4269	placenta	B	PAM	ifng	77.139999
4269	placenta	B	R848	ifng	3182.29
4269	cord	B	PGN	ifng	6.8600001
4269	cord	B	Unstim	ifng	6.8600001
4269	cord	B	pIC	ifng	6.8600001
4269	cord	B	LPS	ifng	6.8600001
4269	cord	B	MDP	ifng	6.8600001
4269	cord	B	PAM	ifng	6.8600001
4269	cord	B	R848	ifng	40.779999
4615	cord	B	Unstim	ifng	6.8600001
4615	cord	B	MDP	ifng	6.8600001
4615	cord	B	PAM	ifng	30.75
4615	cord	B	PGN	ifng	197.2
4615	cord	B	LPS	ifng	156.42
4615	cord	B	R848	ifng	24000
4615	cord	B	pIC	ifng	2433.47
4615	periphery	B	PAM	ifng	6.8600001
4615	periphery	B	MDP	ifng	48.459999
4615	periphery	B	PGN	ifng	73.690002
4615	periphery	B	LPS	ifng	6.8600001
4615	periphery	B	Unstim	ifng	6.8600001
4615	periphery	B	R848	ifng	1170.03
4615	periphery	B	pIC	ifng	601.84998
4615	placenta	B	Unstim	ifng	6.8600001
4615	placenta	B	LPS	ifng	6.8600001
4615	placenta	B	MDP	ifng	6.8600001
4615	placenta	B	PGN	ifng	15.34
4615	placenta	B	PAM	ifng	6.8600001
4615	placenta	B	pIC	ifng	10.39
4615	placenta	B	R848	ifng	4047.23
4292	placenta	B	pIC	ifng	119.51
4292	placenta	B	PAM	ifng	234.59
4292	placenta	B	Unstim	ifng	6.8600001
4292	placenta	B	PGN	ifng	239.86
4292	placenta	B	MDP	ifng	143.42
4292	placenta	B	LPS	ifng	137.53999
4292	placenta	B	R848	ifng	1149.21
4292	cord	B	PAM	ifng	6.8600001
4292	cord	B	Unstim	ifng	6.8600001
4292	cord	B	LPS	ifng	6.8600001
4292	cord	B	PGN	ifng	6.8600001
4292	cord	B	MDP	ifng	6.8600001
4292	cord	B	R848	ifng	77.760002
4292	cord	B	pIC	ifng	6.8600001
4292	periphery	B	PAM	ifng	174.88
4292	periphery	B	PGN	ifng	340.48001
4292	periphery	B	LPS	ifng	316.78
4292	periphery	B	MDP	ifng	339.23999
4292	periphery	B	Unstim	ifng	213.27
4292	periphery	B	pIC	ifng	1097.5
4292	periphery	B	R848	ifng	2086.5601
7323	placenta	B	PAM	ifng	40.849998
7323	placenta	B	LPS	ifng	18.059999
7323	placenta	B	MDP	ifng	6.8600001
7323	placenta	B	PGN	ifng	60.130001
7323	placenta	B	Unstim	ifng	6.8600001
7323	placenta	B	R848	ifng	5714.9702
7323	placenta	B	pIC	ifng	242.49001
7323	periphery	B	PAM	ifng	6.8600001
7323	periphery	B	LPS	ifng	6.8600001
7323	periphery	B	Unstim	ifng	6.8600001
7323	periphery	B	MDP	ifng	6.8600001
7323	periphery	B	PGN	ifng	128.60001
7323	periphery	B	R848	ifng	1685.2
7323	periphery	B	pIC	ifng	234.59
7323	cord	B	PAM	ifng	6.8600001
7323	cord	B	Unstim	ifng	6.8600001
7323	cord	B	PGN	ifng	44.889999
7323	cord	B	MDP	ifng	6.8600001
7323	cord	B	LPS	ifng	100.8
7323	cord	B	pIC	ifng	162.17999
7323	cord	B	R848	ifng	24000
4296	cord	B	Unstim	ifng	6.8600001
4296	cord	B	MDP	ifng	6.8600001
4296	cord	B	PAM	ifng	6.8600001
4296	cord	B	PGN	ifng	11.45
4296	cord	B	LPS	ifng	156.55
4296	cord	B	R848	ifng	3151.52
4296	cord	B	pIC	ifng	6.8600001
4296	periphery	B	Unstim	ifng	6.8600001
4296	periphery	B	pIC	ifng	6.8600001
4296	periphery	B	MDP	ifng	6.8600001
4296	periphery	B	PAM	ifng	6.8600001
4296	periphery	B	PGN	ifng	6.8600001
4296	periphery	B	LPS	ifng	6.8600001
4296	periphery	B	R848	ifng	6.8600001
4296	placenta	B	Unstim	ifng	6.8600001
4296	placenta	B	pIC	ifng	6.8600001
4296	placenta	B	LPS	ifng	6.8600001
4296	placenta	B	PGN	ifng	6.8600001
4296	placenta	B	PAM	ifng	6.8600001
4296	placenta	B	MDP	ifng	6.8600001
4296	placenta	B	R848	ifng	27.93
8134	placenta	B	R848	ifng	6.8600001
8134	placenta	B	Unstim	ifng	6.8600001
8134	placenta	B	MDP	ifng	6.8600001
8134	placenta	B	pIC	ifng	6.8600001
8134	placenta	B	PAM	ifng	6.8600001
8134	placenta	B	PGN	ifng	6.8600001
8134	placenta	B	LPS	ifng	6.8600001
8134	periphery	B	PAM	ifng	6.8600001
8134	cord	B	Unstim	ifng	6.8600001
8134	cord	B	MDP	ifng	6.8600001
8134	cord	B	PAM	ifng	6.8600001
8134	cord	B	LPS	ifng	6.8600001
8134	cord	B	R848	ifng	108.77
8134	cord	B	PGN	ifng	14.73
8134	cord	B	pIC	ifng	24000
8134	periphery	B	pIC	ifng	6.8600001
8134	periphery	B	MDP	ifng	6.8600001
8134	periphery	B	Unstim	ifng	6.8600001
8134	periphery	B	PGN	ifng	6.8600001
8134	periphery	B	LPS	ifng	6.8600001
8134	periphery	B	R848	ifng	240.78
4223	cord	B	MDP	ifng	9.6599998
4223	cord	B	PAM	ifng	11.83
4223	cord	B	PGN	ifng	15.47
4223	cord	B	Unstim	ifng	11.11
4223	cord	B	LPS	ifng	40.610001
4223	cord	B	pIC	ifng	63.110001
4223	cord	B	R848	ifng	6906.02
4223	placenta	B	Unstim	ifng	12.56
4223	placenta	B	MDP	ifng	15.47
4223	placenta	B	PAM	ifng	22.809999
4223	placenta	B	PGN	ifng	46.59
4223	placenta	B	LPS	ifng	27.24
4223	placenta	B	pIC	ifng	165.32001
4223	placenta	B	R848	ifng	4089.2
4223	periphery	B	Unstim	ifng	8.2200003
4223	periphery	B	MDP	ifng	9.6599998
4223	periphery	B	PAM	ifng	11.11
4223	periphery	B	PGN	ifng	16.940001
4223	periphery	B	LPS	ifng	14.02
4223	periphery	B	pIC	ifng	82
4223	periphery	B	R848	ifng	1420.8101
4295	cord	B	Unstim	ifng	9.6599998
4295	cord	B	PAM	ifng	21.34
4295	cord	B	PGN	ifng	125.41
4295	cord	B	pIC	ifng	45.09
4295	cord	B	LPS	ifng	587.62
4295	cord	B	MDP	ifng	710.03998
4295	cord	B	R848	ifng	2197.8899
4295	placenta	B	MDP	ifng	15.47
4295	placenta	B	PAM	ifng	19.870001
4295	placenta	B	pIC	ifng	16.940001
4295	placenta	B	LPS	ifng	11.11
4295	placenta	B	PGN	ifng	24.280001
4295	placenta	B	Unstim	ifng	14.02
4295	placenta	B	R848	ifng	329.17999
4295	periphery	B	Unstim	ifng	9.6599998
4295	periphery	B	MDP	ifng	14.02
4295	periphery	B	LPS	ifng	15.47
4295	periphery	B	PAM	ifng	11.11
4295	periphery	B	PGN	ifng	15.47
4295	periphery	B	R848	ifng	613.01001
4295	periphery	B	pIC	ifng	30.200001
4175	placenta	B	Unstim	ifng	10.75
4175	placenta	B	MDP	ifng	12.2
4175	placenta	B	LPS	ifng	13.65
4175	placenta	B	PGN	ifng	15.11
4175	placenta	B	pIC	ifng	13.65
4175	placenta	B	PAM	ifng	18.040001
4175	placenta	B	R848	ifng	1208.16
4175	periphery	B	Unstim	ifng	12.2
4175	periphery	B	MDP	ifng	10.75
4175	periphery	B	PGN	ifng	12.2
4175	periphery	B	PAM	ifng	10.75
4175	periphery	B	LPS	ifng	12.2
4175	periphery	B	pIC	ifng	28.35
4175	periphery	B	R848	ifng	18.040001
4600	placenta	B	Unstim	ifng	22.440001
4600	placenta	B	MDP	ifng	49.959999
4600	placenta	B	PGN	ifng	31.309999
4600	placenta	B	LPS	ifng	53.709999
4600	placenta	B	pIC	ifng	174.95
4600	placenta	B	R848	ifng	2144.79
4600	placenta	B	PAM	ifng	NA
4600	cord	B	Unstim	ifng	12.92
4600	cord	B	MDP	ifng	12.2
4600	cord	B	LPS	ifng	22.440001
4600	cord	B	PGN	ifng	43.970001
4600	cord	B	R848	ifng	3790.79
4600	cord	B	pIC	ifng	89.970001
4600	cord	B	PAM	ifng	NA
4600	periphery	B	MDP	ifng	13.65
4600	periphery	B	PAM	ifng	16.57
4600	periphery	B	Unstim	ifng	13.65
4600	periphery	B	PGN	ifng	29.83
4600	periphery	B	pIC	ifng	77.080002
4600	periphery	B	R848	ifng	197.34
4600	periphery	B	LPS	ifng	16.57
8115	periphery	B	PAM	ifng	103.66
8115	periphery	B	Unstim	ifng	13.65
8115	periphery	B	MDP	ifng	15.11
8115	periphery	B	PGN	ifng	28.35
8115	periphery	B	LPS	ifng	34.279999
8115	periphery	B	R848	ifng	929.53003
8115	periphery	B	pIC	ifng	81.620003
4118	placenta	B	Unstim	ifng	6.8600001
4118	placenta	B	MDP	ifng	6.8600001
4118	placenta	B	PGN	ifng	238.67999
4118	placenta	B	PAM	ifng	35.599998
4118	placenta	B	pIC	ifng	546.28003
4118	placenta	B	LPS	ifng	150.52
4118	placenta	B	R848	ifng	2071.22
4118	cord	B	MDP	ifng	1031.54
4118	cord	B	LPS	ifng	606.65002
4118	cord	B	R848	ifng	569.13
4118	cord	B	Unstim	ifng	13463.48
4118	cord	B	PAM	ifng	16752.07
4118	cord	B	PGN	ifng	16434.16
4118	cord	B	pIC	ifng	330.73999
4206	cord	B	MDP	ifng	130.33
4206	cord	B	LPS	ifng	165.71001
4206	cord	B	PAM	ifng	174.21001
4206	cord	B	R848	ifng	365.51001
4206	cord	B	Unstim	ifng	71.059998
4206	cord	B	PGN	ifng	184.67999
4206	cord	B	pIC	ifng	305.78
4206	periphery	B	Unstim	ifng	1214.3199
4206	periphery	B	MDP	ifng	1483.1
4206	periphery	B	PGN	ifng	1516.5601
4206	periphery	B	LPS	ifng	1687.64
4206	periphery	B	PAM	ifng	1706.59
4206	periphery	B	pIC	ifng	1734.35
4206	periphery	B	R848	ifng	2292.5
4217	cord	B	Unstim	ifng	6.8600001
4217	cord	B	pIC	ifng	6.8600001
4217	cord	B	MDP	ifng	6.8600001
4217	cord	B	PAM	ifng	6.8600001
4217	cord	B	LPS	ifng	6.8600001
4217	cord	B	PGN	ifng	6.8600001
4217	cord	B	R848	ifng	12229.13
4217	placenta	B	MDP	ifng	6.8600001
4217	placenta	B	PAM	ifng	6.8600001
4217	placenta	B	LPS	ifng	6.8600001
4217	placenta	B	PGN	ifng	6.8600001
4217	placenta	B	Unstim	ifng	6.8600001
4217	placenta	B	pIC	ifng	6.8600001
4217	placenta	B	R848	ifng	7643.7002
4145	cord	B	Unstim	ifng	6.8600001
4145	cord	B	MDP	ifng	6.8600001
4145	cord	B	PAM	ifng	6.8600001
4145	cord	B	LPS	ifng	6.8600001
4145	cord	B	PGN	ifng	6.8600001
4145	cord	B	R848	ifng	3702.1899
4145	cord	B	pIC	ifng	84.040001
4145	periphery	B	pIC	ifng	6.8600001
4145	periphery	B	Unstim	ifng	6.8600001
4145	periphery	B	MDP	ifng	6.8600001
4145	periphery	B	PAM	ifng	6.8600001
4145	periphery	B	PGN	ifng	6.8600001
4145	periphery	B	LPS	ifng	6.8600001
4145	periphery	B	R848	ifng	6.8600001
7300	cord	B	PAM	ifng	6.8600001
7300	cord	B	Unstim	ifng	6.8600001
7300	cord	B	PGN	ifng	6.8600001
7300	cord	B	LPS	ifng	6.8600001
7300	cord	B	R848	ifng	1998.1801
7300	cord	B	MDP	ifng	6.8600001
7300	cord	B	pIC	ifng	6.8600001
7300	periphery	B	Unstim	ifng	6.8600001
7300	periphery	B	pIC	ifng	6.8600001
7300	periphery	B	PAM	ifng	6.8600001
7300	periphery	B	LPS	ifng	6.8600001
7300	periphery	B	MDP	ifng	6.8600001
7300	periphery	B	PGN	ifng	6.8600001
7300	periphery	B	R848	ifng	6.8600001
4683	periphery	A	Unstim	il10	133.61
4683	periphery	A	pIC	il10	143.94
4683	periphery	A	PAM	il10	1427.02
4683	periphery	A	LPS	il10	554.01001
4683	periphery	A	MDP	il10	504.07001
4683	periphery	A	PGN	il10	859.34003
4683	periphery	A	R848	il10	168.63
4683	placenta	A	pIC	il10	1607.74
4683	placenta	A	Unstim	il10	1811.09
4683	placenta	A	PAM	il10	3796.7
4683	placenta	A	LPS	il10	4724.4102
4683	placenta	A	PGN	il10	3519.77
4683	placenta	A	MDP	il10	2227.1101
4683	placenta	A	R848	il10	1426.29
7360	placenta	A	PAM	il10	2652.3601
7360	placenta	A	pIC	il10	974.59003
7360	placenta	A	R848	il10	1120.02
7360	placenta	A	PGN	il10	1798.4
7360	placenta	A	Unstim	il10	2678.9399
7360	placenta	A	LPS	il10	2513.0601
7360	placenta	A	MDP	il10	2163.3501
7360	cord	A	Unstim	il10	24.209999
7360	cord	A	MDP	il10	196.39999
7360	cord	A	PAM	il10	919.39001
7360	cord	A	PGN	il10	763.72998
7360	cord	A	LPS	il10	1441.99
7360	cord	A	pIC	il10	12.73
7360	cord	A	R848	il10	2440.23
7360	periphery	A	Unstim	il10	9.8100004
7360	periphery	A	pIC	il10	12.44
7360	periphery	A	MDP	il10	10.09
7360	periphery	A	PGN	il10	103.04
7360	periphery	A	PAM	il10	295.78
7360	periphery	A	LPS	il10	234.25999
7360	periphery	A	R848	il10	768.29999
4128	placenta	A	PAM	il10	388.35001
4128	placenta	A	MDP	il10	134.32001
4128	placenta	A	PGN	il10	299.54001
4128	placenta	A	pIC	il10	127.8
4128	placenta	A	R848	il10	148.69
4128	placenta	A	LPS	il10	NA
4128	placenta	A	Unstim	il10	NA
4178	cord	A	Unstim	il10	18.4
4178	cord	A	MDP	il10	18.719999
4178	cord	A	PAM	il10	214.39
4178	cord	A	LPS	il10	79.650002
4178	cord	A	PGN	il10	565.14001
4178	cord	A	R848	il10	3499.74
4178	cord	A	pIC	il10	19.68
4178	periphery	A	Unstim	il10	19.35
4178	periphery	A	pIC	il10	19.27
4178	periphery	A	PGN	il10	19.040001
4178	periphery	A	PAM	il10	23.450001
[truncated: 11,623 more rows]
