# Supplementary material for: Association of Maternal Factors and HIV Infection With Innate Cytokine Responses of Delivering Mothers and Newborns in Mozambique
Source: Front Microbiol. 2020 Jul 14;11:1452. doi: 10.3389/fmicb.2020.01452 (PMC7381182; doi:10.3389/fmicb.2020.01452)
Supplement: Supplementary file 2 [file Data_Sheet_2.CSV]

motid	mot	age	gravidity	fetal_sex	maternal_hemoglobin	maternal_anemia	fetal_hemoglobin	fetal_anemia	birth_weight	low_birth_weight	gestational_age	prematurity	IPTp_treatment	mode_delivery	haart_baseline	viral_load	cd4T_cells	MUAC
4102	HIV-	23	MG	male	13	no	16	no	3000	no	37	no	MQ Split	Normal vaginal	NA	NA	NA	25
4116	HIV-	21	PG	male	12.3	no	13.7	no	3000	no	37	no	MQ Split	Normal vaginal	NA	NA	NA	23
4118	HIV-	18	PG	female	13.7	no	14.7	no	2900	no	37	no	MQ Split	Normal vaginal	NA	NA	NA	24
4121	HIV-	21	MG	female	10	yes	13.9	no	3150	no	39	no	MQ Full	Normal vaginal	NA	NA	NA	25
4128	HIV-	19	PG	female	12	no	16	no	2700	no	39	no	MQ Full	Normal vaginal	NA	NA	NA	25
4137	HIV-	21	PG	male	12.8	no	16.5	no	2100	yes	36	yes	MQ Split	Normal vaginal	NA	NA	NA	25
4140	HIV-	30	MG	male	13.2	no	14.3	no	3300	no	38	no	MQ Full	Normal vaginal	NA	NA	NA	25
4144	HIV-	16	PG	female	11.4	no	15.8	no	3000	no	37	no	MQ Full	Normal vaginal	NA	NA	NA	22.5
4145	HIV-	17	PG	female	8.5	yes	14.1	no	2900	no	36	yes	MQ Full	Normal vaginal	NA	NA	NA	22.5
4151	HIV-	16	PG	female	11	no	14.4	no	2900	no	36	yes	MQ Split	Normal vaginal	NA	NA	NA	25.5
4156	HIV-	20	MG	female	10.1	yes	13.2	no	2800	no	36	yes	MQ Full	Normal vaginal	NA	NA	NA	28
4169	HIV-	28	PG	male	5.9	yes	12.8	no	3000	no	NA	no	MQ Full	Caesarean section	NA	NA	NA	26.5
4175	HIV-	16	PG	male	12.6	no	16.1	no	3200	no	40	no	MQ Split	Normal vaginal	NA	NA	NA	26
4176	HIV-	29	MG	male	12.2	no	15.1	no	3300	no	37	no	MQ Split	Normal vaginal	NA	NA	NA	27
4178	HIV-	25	MG	female	11.2	no	13.4	no	4300	no	39	no	MQ Full	Normal vaginal	NA	NA	NA	29
4184	HIV-	17	PG	male	11.7	no	14.2	no	3200	no	NA	no	MQ Split	Normal vaginal	NA	NA	NA	21
4189	HIV-	17	MG	male	12.8	no	16.4	no	3100	no	39	no	MQ Full	Normal vaginal	NA	NA	NA	24.5
4195	HIV-	26	MG	male	12.7	no	14.6	no	2800	no	38	no	MQ Split	Normal vaginal	NA	NA	NA	24
4200	HIV-	16	PG	male	12	no	15.2	no	4200	no	41	no	MQ Split	Caesarean section	NA	NA	NA	28
4201	HIV-	22	MG	female	11.6	no	14.7	no	3200	no	41	no	SP	Normal vaginal	NA	NA	NA	27
4206	HIV-	20	MG	female	11	no	13.4	no	2600	no	38	no	MQ Full	Normal vaginal	NA	NA	NA	25
4217	HIV-	27	MG	female	11.7	no	12.8	no	3400	no	37	no	MQ Split	Normal vaginal	NA	NA	NA	28
4222	HIV-	18	PG	female	10.5	yes	13	no	3800	no	39	no	MQ Split	Normal vaginal	NA	NA	NA	26
4223	HIV-	25	MG	male	9.3	yes	14.1	no	3200	no	39	no	SP	Normal vaginal	NA	NA	NA	28
4228	HIV-	23	MG	female	8.9	yes	13.6	no	3500	no	37	no	SP	Normal vaginal	NA	NA	NA	28
4238	HIV-	41	MG	male	10.9	yes	14.2	no	3100	no	38	no	MQ Split	Normal vaginal	NA	NA	NA	23
4241	HIV-	25	MG	female	11.2	no	14.2	no	3500	no	38	no	MQ Split	Normal vaginal	NA	NA	NA	26
4248	HIV-	39	MG	male	12	no	15.9	no	2800	no	36	yes	MQ Split	Normal vaginal	NA	NA	NA	27
4269	HIV-	46	MG	male	10.6	yes	14.1	no	3000	no	40	no	MQ Full	Normal vaginal	NA	NA	NA	28.5
4292	HIV-	16	PG	male	11	no	14.2	no	3200	no	38	no	MQ Full	Caesarean section	NA	NA	NA	29
4295	HIV-	17	PG	female	8.9	yes	14.2	no	3200	no	38	no	MQ Split	Caesarean section	NA	NA	NA	30
4296	HIV-	33	MG	female	13.8	no	16.200001	no	1700	yes	NA	no	MQ Full	Normal vaginal	NA	NA	NA	26.5
4600	HIV-	29	MG	female	11.1	no	13.2	no	2900	no	36	yes	MQ Full	Normal vaginal	NA	NA	NA	25
4615	HIV-	22	MG	male	9	yes	11.3	yes	3100	no	37	no	MQ Split	Normal vaginal	NA	NA	NA	24
4683	HIV-	19	MG	male	13.4	no	16.200001	no	4300	no	40	no	MQ Full	Normal vaginal	NA	NA	NA	23
7300	HIV+	25	MG	female	9.6	yes	13.6	no	2450	yes	36	yes	Placebo	Caesarean section	No	44673	NA	NA
7310	HIV+	27	MG	female	10.2	yes	13.6	no	2900	no	38	no	Placebo	Normal vaginal	No	NA	1879	25
7312	HIV+	39	MG	female	11.4	no	13.8	no	1100	yes	30	yes	MQ	NA	No	1	730	29
7323	HIV+	21	MG	male	11.2	no	14.4	no	3300	no	40	no	MQ	Normal vaginal	Yes	21113	564	26.5
7324	HIV+	24	MG	female	11.3	no	14.7	no	2900	no	38	no	Placebo	Normal vaginal	Yes	NA	NA	25
7360	HIV+	18	PG	male	11.6	no	14.2	no	3000	no	40	no	Placebo	Normal vaginal	Yes	1116	602	27
8090	HIV+	25	MG	male	11.2	no	13	no	3800	no	41	no	Placebo	Normal vaginal	No	1	131	23
8093	HIV+	27	MG	male	11	no	12.7	no	3500	no	NA	no	Placebo	Normal vaginal	No	8354	282	28
8115	HIV+	21	MG	male	9.8	yes	13.1	no	2900	no	37	no	Placebo	Normal vaginal	No	19801	563	23.5
8118	HIV+	20	PG	male	12.6	no	14.5	no	2900	no	39	no	Placebo	Normal vaginal	Yes	103218	789	25
8123	HIV+	36	MG	male	12.2	no	14.4	no	3300	no	39	no	Placebo	Normal vaginal	No	1	NA	24
8132	HIV+	41	MG	male	9.8	yes	11.5	yes	3000	no	38	no	MQ	Normal vaginal	Yes	1	1068	21.1
8134	HIV+	19	MG	male	10.5	yes	12	yes	3500	no	37	no	Placebo	Normal vaginal	Yes	1	1764	26
